# Supplementary material for: Metabolic plasticity, essentiality and therapeutic potential of ribose-5-phosphate synthesis in Toxoplasma gondii
Source: Nat Commun. 2024 Apr 8;15:2999. doi: 10.1038/s41467-024-47097-8 (PMC11001932; doi:10.1038/s41467-024-47097-8)
Supplement: Supplementary file 4 — Supplememtary Data 1 [file 41467_2024_47097_MOESM4_ESM.xlsx]

## Sheet: Primers
Supplementary Data 1. primers used in this study.
Primer	Sequence	Use
gRNA-R	5’-AACTTGACATCCCCATTTAC-3’	to construct gene specific CRISPR plasmids
gRNA-SBPase-3UTR-F	5’-GTTGTCGCGCCTTAGTGGCGGTTTTAGAGCTAGAAATAGC-3’	to construct specific CRISPR plasmid at the C-terminus of SBPase
gRNA-SBPase-ko-F	5’-GTAGCAGAATAGGCAGGTACGTTTTAGAGCTAGAAATAGC-3’	to construct the SBPase specific CRISPR plasmid for SBPase knockout strain construction
gRNA-TAL-ko-F	5’-GCCAGACGATGAACTTGTTGGTTTTAGAGCTAGAAATAGC-3’	to construct the TAL specific CRISPR plasmid for TAL knockout strain construction
gRNA-TgRuPE-ko-F	5’-GAGCCGCTGAACTCGCCAAGGTTTTAGAGCTAGAAATAGC-3’	to construct the TgRuPE specific CRISPR plasmid for TgRuPE knockout strain construction
gRNA-in5’-TgHD-ko-F	5’-GTAAATGGGGATGTCAAGTTGCATGCATCGAAGCACGTGGGTTTTAGAGCTAGAAATAG-3’	to construct the TgHD specific CRISPR plasmid for TgHD knockout strain construction
gRNA-TgSRS12D-ko-F	5’-GTAAATGGGGATGTCAAGTTGGATCTCGTGATTTGCGCCGGTTTTAGAGCTAGAAATAG-3’	to construct the TgSRS12D specific CRISPR plasmid for TgSRS12D knockout strain construction
gRNA-3UTR-TKT-ko-F	5’-GCGCAGGGAGACGAAACGGTGTTTTAGAGCTAGAAATAGC-3’	to construct specific CRISPR plasmid at the C-terminus of TKT
gRNA-5UTR-TKT-ko-F	5’-GAGACGCGAGACGAGGTCGAGTTTTAGAGCTAGAAATAGC-3’	to construct the TKT specific CRISPR plasmid at the N-terminus for TKT double cutting CRISPR plasmid construction
gRNA-3UTR-PRPS-ko-F	5’-GTTGCTACCGGAGCCTACTGGTTTTAGAGCTAGAAATAGC-3’	forward primer to construct specific CRISPR plasmid at the C-terminus of PRPS
gRNA-3UTR-PRPS-ko-R	5’-CAGTAGGCTCCGGTAGCAACAACTTGACATCCCCATTTAC-3’	reverse primer to construct specific CRISPR plasmid at the C-terminus of PRPS
gRNA-5UTR-PRPS-ko-F	5’-GCAGCAATCGAACACCAGTGGTTTTAGAGCTAGAAATAGC-3’	forward primer to construct the PRPS specific CRISPR plasmid at the N-terminus for PRPS double cutting CRISPR plasmid construction
gRNA-5UTR-PRPS-ko-R	5’-CACTGGTGTTCGATTGCTGCAACTTGACATCCCCATTTAC-3’	reverse primer to construct the PRPS specific CRISPR plasmid at the N-terminus for PRPS double cutting CRISPR plasmid construction
gRNA2-Fw-KpnI-F	5’-CGAATTGGGTACCCAAGTAAGCAGAAGCACGCTG-3’	template for double cutting CRISPR plasmid construction
gRNA2-Rv-XhoI-R	5’-TACCGTCGACCTCGAGGAATTAACCCTCACTAAAGG-3’	template for double cutting CRISPR plasmid construction
gRNA2-3UTR-F	5’-ACTATAGGGCGAATTGGGTACCCAAGTAAGCAGAAGCACGCTG-3’	template from gRNA-3UTR-PRPS plasmid for PRPS double cutting CRISPR plasmid construction
gRNA2-3UTR-R	5’-TCGATACCGTCGACCTCGAGAATTAACCCTCACTAAAGGGAACAAAAGC-3’	template from gRNA-3UTR-PRPS plasmid for PRPS double cutting CRISPR plasmid construction
Cas9-Vec-gRNA-5UTR-F	5’-CTCGAGGTCGACGGTATCGA-3’	template for amplifying backbone from gRNA-5UTR-PRPS plasmid for PRPS double cutting CRISPR plasmid construction
Cas9-Vec-gRNA-5UTR-R	5’-GGTACCCAATTCGCCCTATAGT-3	template for amplifying backbone from gRNA-5UTR-PRPS plasmid for PRPS double cutting CRISPR plasmid construction
TgSBPase-HA-3UTR-F	5’-GCGCTGACGAAATCAAAAGAATGGAGGAAACGTTTGCTGCACTCTCCGGCGGCTCGACGAGGATGTACCC-3’	forward primer for amplifying the template of tagging of SBPase with HA epitope at its C-terminus
TgSBPase-HA-3UTR-R	5’-GCAGCCTTGTGGCAAGAAGGATCAAGCTTTCAGAGTGTGTATTCCACCGCTTTCTCAACAGGAAAAAGC-3’	reverse primer for amplifying the template of tagging of SBPase with HA epitope at its C-terminus
TgPRPS-HA-3UTR-F	5’-GCCGCATTCACCAGAAGGAGAGTCTTAACGACCTTTTCAATGTTAAGTATGGCTCGACGAGGATGTACCC-3’	forward primer for amplifying the template of tagging of PRPS with HA epitope at its C-terminus
TgPRPS-HA-3UTR-R	5’-GTAGCTCAGCCGCAGCGACACACAAAATGGAAACAACATGCAGAAAGGCGCACCGCTTTCTCAACAGGAA-3’	reverse primer for amplifying the template of tagging of PRPS with HA epitope at its C-terminus
TgSBPase-HA-PCR1-F	5’-CTCTTCTCGACGTGGTAAGTTGTG-3’	forward primer of PCR1 for testing the epitope integration at the C-terminus of SBPase of Toxoplasma gene
inHA-DHFR*-PCR1-R	5’-GTCTGGGTAACGGGAGAAGC-3’	reverse primer of PCR1 for testing the HA epitope integration at the C-terminus of Toxoplasma gene
inHA-DHFR*-PCR2-F	5’-CAAGTGTTCTGGCAGGCTAC-3’	forward primer of PCR2 for testing the HA epitope integration at the C-terminus of Toxoplasma gene
TgSBPase-HA-PCR2-R	5’-GTCTTGAAGAAGCGGCAGGTG-3’	reverse primer of PCR2 for testing the epitope integration at the C-terminus of SBPase of of Toxoplasma gene
SBPase-5UTR-ko-DHFR*-F	5-AAGCAGAGAGCGGAGAAGGAAGAAGAGAGGCGAGAGACAAACGCGGGAAACAACCCGCGCAGAAGACATCC-3’	forward primer for amplifying homologous template for SBpase replacement by loxp-DHFR*-loxp
SBPase-3UTR-ko-DHFR*-R	5-GGGAGTAAATGTCTCGAGCGTCCTTGCAGAAAAATGTCGCTTTCGGCGCCGGACACGCTGAACTTGTGGC-3’	reverse primer for amplifying homologous template for SBPase replacement by loxp-DHFR*-loxp
TAL-5UTR-ko-DHFR*-F	5’-GCTTGAACCTATGTACAATTTATAAATACGCGAAATACCAATATATATAGACTACTCGTTGGCATTTTTTCT-3’	forward primer for amplifying homologous template for TAL replacement by loxp-DHFR*-loxp
TAL-3UTR-ko-DHFR*-R	5’-TTCTTTGCAGCTGGTGAGTCGTCCAGCCTGGTGCGAGTCGCGTTCGCTGCTCGCCCTTGCTCACCATTTT-3’	reverse primer for amplifying homologous template for TAL replacement by loxp-DHFR*-loxp
RuPE-5UTR-ko-YFP-DHFR*-F	5’-GTGACCTTTCTTCCCTTGCGTCAGACGCCAAGAGAATGGTCGACGCAGGGACGGCCAGTCTTAAGCTCG-3’	forward primer for amplifying homologous template for RuPE replacement by Tub:: YFP:: DHFR*
RuPE-5UTR-ko-YFP-DHFR*-R	5’-CTGCATCTTCGCCTTTCGCGCCTGTGCGGTCTCCGTAGTCTGTTTCGTGATTCCGTCAGCGGTCTGTCA-3’	reverse primer for amplifying homologous template for RuPE replacement by Tub:: YFP:: DHFR*
insert-5UTR-HD-YFP-DHFR*-F	5’-CCACACGGACGACTTTAAGAGGCATTTCTCGACCGATGCTGCAACCGGAGACGGCCAGTCTTAAGCTCGG-3’	forward primer for amplifying homologous template for blocking HD gene expression by Tub:: YFP:: DHFR*
insert-3UTR-HD-YFP-DHFR*-R	5’-TGGTCCACGCTATCTCTCTCGTCCTTCTCTCTGTAGGCATCAAGTACCTTGATTCCGTCAGCGGTCTGTC-3’	reverse primer for amplifying homologous template for blocking HD gene expression by Tub:: YFP:: DHFR*
SRS12D-5UTR-ko-YFP-DHFR*-F	5’-CTTCGCAGCGGTCTTTAGTGGTTCGCCATTTTTTTCAAGCACGTTCGCAGGTTGTTATCCAGCCTTCACA-3’	forward primer for amplifying homologous template for SRS12D replacement by Tub:: YFP:: DHFR*
SRS12D-5UTR-ko-YFP-DHFR*-R	5’-GGACAAGAAAGGAAATTGTAATTTTTGGATAACTCAACAACCCAAGAAATGATTCCGTCAGCGGTCTGTC-3’	reverse primer for amplifying homologous template for SRS12D replacement by Tub:: YFP:: DHFR*
SBPase-ko-in-ku80-PCR1-F	5’-GAAGGACATTCGCTGACAGG	PCR1 of Δsbpase
in-DHFR*- PCR1-R	5’-ACACACAGGAACTACGCGGG-3’	PCR1 of Δsbpase, ΔsbpaseΔtal and TgTKT-TyΔtkt
in-DHFR*- PCR2-F	5’-CCACTCGTGAATGCGTTATCG-3’	PCR2 of Δsbpase, ΔsbpaseΔtal and TgTKT-TyΔtkt
SBPase-ko-in-ku80-PCR2-R	5’-CATCTTGCCAAGCACACGAA	PCR2 of Δsbpase
SBPase-ko-in-ku80-PCR3-F	5’-GCAAAATAGCGTCTGCGTTG	PCR3 of Δsbpase
SBPase-ko-in-ku80-PCR3-R	5’-CTGTTTTCTGAATCAGGGTG	PCR3 of Δsbpase
SBPase-ko-PCR1-F	5’-GCAAAATAGCGTCTGCGTTG-3	PCR1 of DiCreΔsbpase
SBPase-ko-PCR1-R	5’-CTGTTTTCTGAATCAGGGTG-3	PCR1 of DiCreΔsbpase
5’-In DHFR*-F	5’-GTCCGAGTCTGTGCTTCAC-3	PCR2 of DiCreΔsbpase
3’-In DHFR*-R	5’-CCTGCGCAGCAGTTGATTTG-3	PCR2 of DiCreΔsbpase
TAL-ko-PCR1-F	5’-GCGTGTGGCACACAAGAAAC-3’	PCR1 of ΔsbpaseΔtal
TAL-ko-PCR2-R	5’-GCACGTACCCTCAACCTCAC-3’	PCR2 of ΔsbpaseΔtal
TAL-ko-PCR3-F	5’-CTTACGCGCTTTCTCATATCCG-3’	PCR3 of ΔsbpaseΔtal
TAL-ko-PCR3-R	5’-GGTACGGCTGACGGCAGTAG-3’	PCR3 of ΔsbpaseΔtal
RuPE-ko-PCR1-F	5’-CTGCGTGCTTTCTCGGAGGG-3’	PCR1 of ΔsbpaseΔtalΔrupe
YFP-DHFR*-PCR1-R	5’-CTTGTGGCCGTTTACGTCGC-3’	PCR1 of ΔsbpaseΔtalΔrupe, ΔsbpaseΔtalΔhd and ΔsbpaseΔtalΔsrs12d
YFP-DHFR*-PCR2-F	5’-CGCACGGACGAATCCAGATG-3’	PCR2 of ΔsbpaseΔtalΔrupe, ΔsbpaseΔtalΔhd and ΔsbpaseΔtalΔsrs12d
RuPE-ko-PCR2-R	5’-GTCGCCACCTCTCACTCTCC-3’	PCR2 of ΔsbpaseΔtalΔrupe
RuPE-ko-PCR3-F	5’-GTGTCTCCTTTCGCGTCCTG-3’	PCR3 of ΔsbpaseΔtalΔrupe
RuPE-ko-PCR3-R	5’-GCGAGTGACACCAGCCATTC-3’	PCR3 of ΔsbpaseΔtalΔrupe
insert-ko-HD-PCR1-F	5’-GTCTTGTCGCTCTGAGCACG-3’	PCR1 and PCR3 of ΔsbpaseΔtalΔhd
insert-ko-HD-PCR2-R	5’-CTCACCGATCCAGGGTCTTC-3’	PCR2 and PCR3 of ΔsbpaseΔtalΔhd
SRS12D-ko-PCR1-F	5’-CCAGCCTACGGTTGCCTGTA-3’	PCR1 of ΔsbpaseΔtalΔsrs12d
SRS12D-ko-PCR2-R	5’-GGCACCACTCGCGAGTTATG-3’	PCR2 of ΔsbpaseΔtalΔsrs12d
SRS12D-ko-PCR3-F	5’-CGTAGTCGTGCTCCTTGCCA-3’	PCR3 of ΔsbpaseΔtalΔsrs12d
SRS12D-ko-PCR3-R	5’-CCGACATCTCGACCTCCACG-3’	PCR3 of ΔsbpaseΔtalΔsrs12d
pVer-F	5’-TATCCTTACGATGTTCCAGATTATGCC-3’	forward primer for amplifying backbone of tub::HA::CAT* for pTub:: TgTAL::HA::CAT* and pTub:: TgSBPase::HA::CAT* plasmids construction
pVer-R	5’-CTTGCTCACCATTTTAGATCTAAAAGGG-3’	reverse primer for amplifying backbone of tub::HA::CAT* for pTub:: TgTAL::HA::CAT* and pTub:: TgSBPase::HA::CAT* plasmids construction
comp-SBPase-CDS-F	5’-GATCTAAAATGGTGAGCAAGATGGAGTCGCCTTCTGCACT-3’	forward primer for amplifying TgSBPase-CDS for pTub::TgSBPase::HA::CAT* plasmid construction
comp-SBPase-CDS-R	5’-ATCTGGAACATCGTAAGGATAGCCGGAGAGTGCAGCAAAC-3’	reverse primer for amplifying TgSBPase-CDS for pTub::TgSBPase::HA::CAT* plasmid construction
comp-TAL-CDS-F	5’-GATCTAAAATGGTGAGCAAGATGTATTTGTGTATGCATGCCAG-3’	forward primer for amplifying TgTAL-CDS for pTub::TgTAL::HA::CAT* plasmid construction
comp-TAL-CDS-R	5’-CTGGAACATCGTAAGGATACGCTGTGGTGAGTTTTTCTTTAA-3’	reverse primer for amplifying TgTAL-CDS for pTub::TgTAL::HA::CAT* plasmid construction
Test-comp-front-F	5’-CTCTCTTGAATTTCGCCCTT-3’	forward primer of PCR for testing coding sequences integration in pTub::TgSBPase::HA::CAT* and pTub::TgTAL::HA::CAT* plasmids
Test-comp -behind-R	5’-TGTGTGAAATGCCACATGAA-3’	reverse primer of PCR for testing coding sequences integration in pTub::TgSBPase::HA::CAT* and pTub::TgTAL::HA::CAT* plasmids
CAT*-UPRT::comp-5UTR-F	5’-GAAAAGAAGGAAGTGACAACCCCTCTGGATGTGTCATACCATGGAGTTTCCGATAAGCTTGATATCGAATTCCTG-3’	forward primer for amplifying tub::TgSBPase::HA::CAT* and tub::TgTAL::HA::CAT* for compSBPase and compTAL strains construction and PCR of compSBPase or compTAL strain
CAT*-UPRT::comp-3UTR-R	5’-GATGAGGATTTTCCCGATGCGGCAGCCGCGGCAAACTGCCCGCAAGCCACCTGTAGCCTGCCAGAACACTTG-3’	reverse primer for amplifying tub::TgSBPase::HA::CAT* and tub::TgTAL::HA::CAT* for compSBPase and compTAL strains construction and PCR of compSBPase or compTAL strain
in-DiCre-pVec-F	5’-GAGGTCCACACGAACCAGGA-3’	forward primer for amplifying backbone of tub-pro::loxp::::loxp-YFP::DHFR* for TKT overexpressed plasmid construction
in-DiCre-pVec-R	5’-TTTGTCGGAATTCTATAACTTCGTA-3’	reverse primer for amplifying backbone of tub-pro::loxp::::loxp-YFP::DHFR* for TKT overexpressed plasmid construction
TKT-CDS-F	5’-TACGAAGTTATAGAATTCCGACAAAATGCCGCAGAAGCGCCGGGG-3’	forward primer for amplifying the full-length coding sequence of TKT for TKT overexpressed plasmid construction
TKT-CDS-R	5’-GGTCCTGGTTCGTGTGGACCTCGAAAGGGGCTTGGAACTCCTCAATTCGCTTGGC-3’	reverse primer for amplifying the full-length coding sequence of TKT for TKT overexpressed plasmid construction
update-in-DiCre-pVec-F	5’-ACCTTTTCAATGTTAAGTATGAGGTCCACACGAACCAGG-3’	forward primer for amplifying backbone of tub-pro::loxp::::loxp-YFP::DHFR* for PRPS conditional knockout plasmid construction
update-in-DiCre-pVec-R	5’-CTCCTGGAACCGATCCACATTTTGTCGGAATTCTATAACTTCGTATAATGTATGC-3’	reverse primer for amplifying backbone of tub-pro::loxp::::loxp-YFP::DHFR* for PRPS conditional knockout plasmid construction
PRPS-CDS-F	5’-ATGTGGATCGGTTCCAGGAG-3’	forward primer for amplifying the full-length coding sequence of PRPS for conditional knockout plasmid construction
PRPS-CDS-R	5’-ATACTTAACATTGAAAAGGTCGTTAAGACT-3’	reverse primer for amplifying the full-length coding sequence of PRPS for conditional knockout plasmid construction
Ind-inTub-F	5’-GCGCAGAAGACATCCACCAA-3’	forward primer of PCR for testing coding sequences integration in TKT overexpressed plasmid and in PRPS conditional knockout plasmid
Ind-in DHFR*-R	5’-CGCCGGACACGCTGAACTTG-3’	reverse primer of PCR for testing coding sequences integration in TKT overexpressed plasmid and in PRPS conditional knockout plasmid
DiCre-TKT-5H-F	5’-GAAAAGAAGGAAGTGACAACCCCTCTGGATGTGTCATACCATGGAGTTTCCCGACGGCCAGTCTTAAGCTCG-3’	forward primer for amplifying tub::loxp-TKT-loxp::YFP::DHFR* for DiCreTgTKT-Ty construction
DiCre-TKT-3H-R	5’-GATGAGGATTTTCCCGATGCGGCAGCCGCGGCAAACTGCCCGCAAGCCCTGCAGCTCGAGTCTAGAACTAGTGG-3	reverse primer for amplifying tub::loxp-TKT-loxp::YFP::DHFR* for DiCreTgTKT-Ty construction
DiCre-PRPS-5H-F	5’-GCTTGTCGAGGTTATGCGTCGTGTCCTTTTTTCCCTGCCGCGCTCTTGTGCGACGGCCAGTCTTAAGCTCG-3’	forward primer for amplifying tub::loxp-PRPS-loxp::YFP::DHFR* for TgPRPS-cKD construction
DiCre-PRPS-3H-R	5’-CGACACACAAAATGGAAACAACATGCAGAAAGGCGGTATACGAGAAAGCCGATTCCGTCAGCGGTCTGTCA-3’	reverse primer for amplifying tub::loxp-PRPS-loxp::YFP::DHFR* for TgPRPS-cKD construction
DiCreTgTKT-Ty-PCR1-F	5’-GCGCGTAATACGACTCACTA-3’	PCR1 of DiCreTgTKT-Ty
DiCreTgTKT-Ty-PCR1-R	5’-CTGCAGCTCGAGTCTAGAAC-3’	PCR1 of DiCreTgTKT-Ty
sgUPRT-PCR2-F	5’-GAGTTTGAACGCGTGTATCC-3’	PCR2 of DiCreTgTKT-Ty
sgUPRT-PCR2-R	5’-CTCTGTTCTGTGTTTCAGGCC-3’	PCR2 of DicreTgTKT-Ty
DiCre-YFP+-PCR-F	5’-GTCCGCGAAGTTCAACAAGG-3’	PCR of DiCre-YFP+ and PCR3 of TgTKT-TyΔtkt
DiCre-YFP+-PCR-R	5-CCATGGACTTTCGCAGTTCC-3’	PCR of DiCre-YFP+ and PCR3 of TgTKT-TyΔtkt
TKT-5UTR-ko-DHFR*-F	5-GTGTGTGCGCTTTGCATGCAGAGTTCTGCAGTCGGCCGATCGGTCTCTACTACTCGTTGGCATTTTTTCT-3’	forward primer for amplifying homologous template for in-situ TKT gene replacement by DHFR*
TKT-3UTR-ko-DHFR*-R	5-GGACGCGAGATCCAGTCCTCTGCTCCTCTCTGGCGGTCCGTTTAGCCTCGTCGCCCTTGCTCACCATTTT-3’	reverse primer for amplifying homologous template for in situ TKT gene replacement by DHFR*
TgTKT-TyΔtkt-PCR1-F	5’-CCTCTCTCTGTGGTTGCTGAAG-3’	PCR1 of TgTKT-TyΔtkt
TgTKT-TyΔtkt-PCR2-R	5’-CTCCAGAGCAAAACGACTCG-3’	PCR2 of TgTKT-TyΔtkt
Δtkt-PCR-F	5’-CAACAACCAGCCTGAGAAG-3’	PCR of Δtkt
Δtkt-PCR-R	5’-CCTCAATTCGCTTGGCGATG-3’	PCR of Δtkt
TgPRPS-cKD-PCR1-F	5’-GGCATTTCCAAGCGGGTGAG-3’	PCR1 of TgPRPS-cKD
TgPRPS-cKD-PCR1-R	5’-GCCAACGAGTAGTTTTCCGC-3’	PCR1 of TgPRPS-cKD
TgPRPS-cKD-PCR2-F	5’-CGCACGGACGAATCCAGATG-3’	PCR2 of TgPRPS-cKD
TgPRPS-cKD-PCR2-R	5’-GAACAACGCACATCACGTGG-3’	PCR2 of TgPRPS-cKD
TgPRPS-cKD-PCR3-F	5’-GCGTTGTTGCGGTCGATCTG-3’	PCR3 of TgPRPS-cKD
TgPRPS-cKD-PCR3-R	5’-GAAGGCAAACACTCGGCGAG-3’	PCR3 of TgPRPS-cKD
qPCR-529-F	5’-CGCTGCAGGGAGGAAGACGAAAGTTG-3’	forward primer for qPCR amplification of the Tg-529 gene in parasite burden determination
qPCR-529-R	5’-CGCTGCAGACAGAGTGCATCTGGATT-3’	reverse primer for qPCR amplification of the Tg-529 gene in parasite burden determination
RT-PCR-SBPase-F	5’-TGGCTATTCTTGACAGATGCG-3’	forward primer for RT-PCR of SBPase
RT-PCR-SBPase-R	5’-CTTCCCGTTGTCCTTCATCTC-3’	reverse primer for RT-PCR of SBPase
RT-PCR-TAL-F	5’-GATCCTCAAAATCGTCCCCG-3’	forward primer for RT-PCR of TAL
RT-PCR-TAL-R	5’-ACATACTCCGCAACTTTCTCG-3’	reverse primer for RT-PCR of TAL
RT-PCR-TKT-F	5’-CATGTCTTTGTCTTTTGCGGAG-3’	forward primer for RT-PCR of TKT
RT-PCR-TKT-R	5’-TGAGAGGAAACCGATTGTGG-3’	reverse primer for RT-PCR of TKT
RT-PCR-tubulin-F	5’-GTTCCCTCGTCTCCACTTCTTCC-3’	internal reference for RT-PCR
RT-PCR-tubulin-R	5’-ATTCTCCCTCTTCCTCTGCG-3’	internal reference for RT-PCR
RT-qPCR-BT1-F	5’-GTCTGCTACGTCTTTGGTCTC-3’	forward primer for RT-qPCR of BT1
RT-qPCR-BT1-R	5’-GGGAGAAGCAAAACGGAAAAC-3’	reverse primer for RT-qCR of BT1
RT-qPCR-HD-F	5’-GCAGGGAAGACTCAGATTGT-3’	forward primer for RT-qPCR of haloacid dehalogenase family hydrolase domain-containing protein
RT-qPCR-HD-R	5’-GAGAGGTGTAGAAAGGAAGCAG-3’	reverse primer for RT-qCR of haloacid dehalogenase family hydrolase domain-containing protein
RT-qPCR-SRS12D-F	5’-GCCTACAGACTACACAACTCAG-3’	forward primer for RT-qPCR of SRS12D
RT-qPCR-SRS12D-R	5’-GAAACCGTCCAGAATATCCGAG-3’	reverse primer for RT-qCR of SRS12D
RT-qPCR-MIC4-F	5’-ATGGAGGCTGATTCTGTTGG-3’	forward primer for RT-qPCR of MIC4
RT-qPCR-MIC4-R	5’-AAGAAACCCCGTTCGAGAAG-3’	reverse primer for RT-qCR of MIC4
RT-qPCR-MIC6-F	5’-CGTGTGCCTCCCCATTATAG-3’	forward primer for RT-qPCR of MIC6
RT-qPCR-MIC6-R	5’-ACTTTCACCTTCATCTTCCCTC-3’	reverse primer for RT-qCR of MIC6
RT-qPCR-ROP39-F	5’-ACTCAGACACATCCAACACG-3’	forward primer for RT-qPCR of ROP39
RT-qPCR-ROP39-R	5’-TCTTTTATTTCACTCTCCACCCG-3’	reverse primer for RT-qCR of ROP39
RT-qPCR-SRS44-F	5’-AGAGGCGACATCACAAACAG-3’	forward primer for RT-qPCR of SRS44
RT-qPCR-SRS44-R	5’-GAACCGTCATCGTCAAAGTCT-3’	reverse primer for RT-qCR of SRS44
RT-qPCR-Rab2-F	5’-CACTTTCCTTCACCTGACTCG-3’	forward primer for RT-qPCR of Rab2
RT-qPCR-Rab2-R	5’-ACATTCTGAGCTGTCTTCGC-3’	reverse primer for RT-qCR of Rab2
RT-qPCR-tubulin-F	5’-GAACTCGTCCTACTTCGTTGAG-3’	internal reference for RT-qPCR
RT-qPCR-tubulin-R	5’-CCATCTCGTCCATACCTTCAC-3’	internal reference for RT-qPCR
pCold-fram-F	5’-CTCGAGGGATCCGAATTCAAGC-3’	forward primer for amplifying backbone template for pCold-TKT, pCold-SBPase and pCold-TAL plasmids construction
pCold-fram-R	5’-GGTACCGAGCTCCATATGCCTAC-3’	forward primer for amplifying backbone template for pCold-TKT, pCold-SBPase and pCold-TAL plasmids construction
pCold-SBPase-CDS-F	5’-GGCATATGGAGCTCGGTACCGAGTCGCCTTCTGCACTGCC-3’	forward primer for amplifying SBPase coding sequence for pCold-SBPase plasmid construction
pCold-SBPase-CDS-R	5’-CTTGAATTCGGATCCCTCGAGGCCGGAGAGTGCAGCAAAC-3’	reverse primer for amplifying SBPase coding sequence for pCold-SBPase plasmid construction
pCold-TKT-CDS-F	5’-GTAGGCATATGGAGCTCGGTACCCCGCAGAAGCGCCGG-3’	forward primer for amplifying TKT coding sequence for pCold-TKT plasmid construction
pCold-TKT-CDS-R	5’-GCTTGAATTCGGATCCCTCGAGGAAAGGGGCTTGGAACTCCTCAATTC-3’	reverse primer for amplifying TKT coding sequence for pCold-TKT plasmid construction
pCold-test-F	5’-CAGTGTAGTAAGGCAAGTCC-3’	PCR of pCold-SBPase and pCold-TKT plasmids
pCold-test-R	5’-CAGAGGTTTTCACCGTCATC-3’	PCR of pCold-SBPase and pCold-TKT plasmids
pCold-TAL-CDS-F	5’-GTAGGCATATGGAGCTCGGTACCTATTTGTGTATGCATGCCAGTGTG-3’	forward primer for amplifying TAL coding sequence for pCold-TAL plasmid construction
pCold-TAL-CDS-R	5’-GCTTGAATTCGGATCCCTCGAGCGCTGTGGTGAGTTTTTCTT-3’	reverse primer for amplifying TAL coding sequence for pCold-TAL plasmid construction
Test-pCold-fram-F	5’-CCAGTGTAGTAAGGCAAGTCCC-3’	PCR of pCold-TAL plasmid
Test-pCold-fram-R	5’-GCCTGCGCATTCTCATTGCA-3’	PCR of pCold-TAL plasmid
