# Supplementary material for: Metabolic plasticity, essentiality and therapeutic potential of ribose-5-phosphate synthesis in Toxoplasma gondii
Source: Nat Commun. 2024 Apr 8;15:2999. doi: 10.1038/s41467-024-47097-8 (PMC11001932; doi:10.1038/s41467-024-47097-8)
Supplement: Supplementary file 5 — Supplememtary Data 2 [file 41467_2024_47097_MOESM5_ESM.xlsx]

## Sheet: Plasmids
Supplementary Data 2. Plasmids used in this study
Plasmid name	Use	Source
pSAG1-Cas9-U6-sgMIC3	Template for gene specific CRISPR plasmid construction	Requested from Shen’s Lab
pSAG1-Cas9-U6 -3UTR-sgSBPase	To construct the SBpase specific CRISPR plasmidat at its C-terminus	This work
pSAG1-Cas9-U6-3UTR-sgTKT	To construct the TKT specific CRISPR plasmid at its C-terminus	This work
pSAG1-Cas9-U6-5UTR-sgTKT	To construct the TKT specific CRISPR plasmid at its N-terminus	This work
pCas9-gRNA1-gRNA2-TKT	To construct the TKT double cutting CRISPR plasmid for TKT knockout strain construction	This work
p10×HA-DHFR*	Template for amplifying 10×HA	Requested from Shen’s Lab
pSAG1-Cas9-U6 -sgSBPase	SBPase specific CRISPR plasmid for SBPase knockout strain construction	This work
pSAG1-Cas9-U6 -sgTAL	TAL specific CRISPR plasmid for TAL knockout strain and SBPase-TAL double knockout strain construction	This work
pSAG1-Cas9-U6 -sgRuPE	RuPE specific CRISPR plasmid for SBPase-TAL-RuPE tripele knockout strain construction	This work
pSAG1-Cas9-U6 -sgSRS12D	SRS12D specific CRISPR plasmid for SBPase-TAL-SRS12D tripele knockout strain construction	This work
pSAG1-Cas9-U6 -sgHD	HD specific CRISPR plasmid for SBPase-TAL-HD tripele knockout strain construction	This work
pSAG1-Cas9-U6-3UTR-sgPRPS	To construct the PRPS specific CRISPR plasmid at its C-terminus	This work
pSAG1-Cas9-U6-5UTR-sgPRPS	To construct the PRPS specific CRISPR plasmid at its N-terminus	This work
pCas9-gRNA1-gRNA2-PRPS	To construct the RPRS double cutting CRISPR plasmid for PRPS knockout strain construction	This work
pDHFR*	Template for amplifying DHFR* for knockout strain construction	Requested from Shen’s Lab
ploxp-DHFR*-loxp	Template for amplifying loxp-DHFR*-loxp for DiCreΔsbpase, ΔsbpaseΔtal and TgTKT-TyΔtkt strains construction	Requested from Shen’s Lab
pTub-loxp-YFP-DHFR*-loxp	Template for amplifying tub-pro::loxp::::loxp-YFP::DHFR* for pTub-loxp-TKTCDS-loxp-YFP-DHFR* and pTub-loxp-PRPSCDS-loxp-YFP-DHFR*plasmid construction	Requested from Shen’s Lab
pTub-YFP-DHFR*	Template for amplifying YFP::DHFR* for triple knockout strains construction	This work
pTub::PYK1::HA::CAT*	Backbone for pTub::SBPase::HA::CAT* and pTub::TAL::HA::CAT* plasmids construction	Requested from Shen’s Lab
pSAG1-Cas9-TgU6 -sgUPRT	UPRT specific CRISPR plasmid	Requested from Shen’s Lab
pTub::SBPase::HA::CAT*	To integrate SBPase in UPRT site of ΔsbpaseΔtal for compSBPase construction	This work
pTub::TAL::HA::CAT*	To integrate TAL in UPRT site of ΔsbpaseΔtal for compTAL construction	This work
pTub-loxp-TKTCDS-loxp-YFP-DHFR*	Template for DiCreTgTKT-Ty overexpressed strain construction	This work
pTub-loxp-PRPSCDS-loxp-YFP-DHFR*	Template for TgPRPS-cKD conditional knockout strain construction	This work
Vector-pCold	Template for pCold-TgSBPase , pCold-TgTAL and pCold-TgTKT plasmids construction	This work
pCold-TgSBPase	To express SBPase protein and obtain polyclonal antibodies	This work
pCold-TgTAL	To express TAL protein and obtain polyclonal antibodies	This work
pCold-TgTKT	To express TKT protein and obtain polyclonal antibodies	This work
