# Supplementary material for: Metabolic plasticity, essentiality and therapeutic potential of ribose-5-phosphate synthesis in Toxoplasma gondii
Source: Nat Commun. 2024 Apr 8;15:2999. doi: 10.1038/s41467-024-47097-8 (PMC11001932; doi:10.1038/s41467-024-47097-8)
Supplement: Supplementary file 6 — Supplememtary Data 3 [file 41467_2024_47097_MOESM6_ESM.xlsx]

## Sheet: Parental and derivative strains
Supplementary Data 3. Parental and derivative strains used in this study
Name	Comments	Source
RHΔku80	Parental strain	Requested from Shen’s Lab
DiCre	Parental strain	Requested from Shen’s Lab
ME49	Parental strain	Requested from Shen’s Lab
RH-Luc	Luciferase-expressing strain for in vivo imaging	Requested from Shen’s Lab
PRU	Parental strain	Requested from Shen’s Lab
VEG	Parental strain	Requested from Shen’s Lab
SBPase-HA	SBPase gene was endogenously tagged with a 10×HA epitope at its C-terminus by CRISPR-Cas9 based genome editing technique	This work
PRPS-HA	PRPS gene was endogenously tagged with a 10×HA epitope at its C-terminus by CRISPR-Cas9 based genome editing technique	This work
Δsbpase	SBPase was deleted by homologous recombination in RHΔku80	This work
DiCreΔsbpase	SBPase was deleted by homologous recombination in DiCre	This work
ΔsbpaseΔtal	TAL was deleted by homologous recombination in DiCreΔsbpase	This work
compSBPase	Ectopic expression of Toxoplasma gondii SBPase in ΔsbpaseΔtal for complementation	This work
compTAL	Ectopic expression of Toxoplasma gondii TAL in ΔsbpaseΔtal for complementation	This work
ΔsbpaseΔtalΔrupe	RuPE was deleted by homologous recombination in ΔsbpaseΔtal	This work
ΔsbpaseΔtalΔsrs12d	SRS12D was deleted by homologous recombination in ΔsbpaseΔtal	This work
ΔsbpaseΔtalΔhd	HD was disrupted in ΔsbpaseΔtal based on CRISPR/Cas9-mediated gene insertion	This work
DiCreTgTKT-Ty	Ectopic expression of Toxoplasma gondii TKT in DiCre	This work
DiCre-YFP+	Rapamycin-mediated TKT was deleted in DiCreTgTKT-Ty	This work
TgTKT-TyΔtkt	in-situ TKT gene was deleted by homologous recombination in DiCreTgTKT-Ty	This work
Δtkt	Rapamycin-mediated TKT was deleted in TgTKT-TyΔtkt	This work
TgPRPS-cKD	PRPS was replaced by Tub::loxp-PRPS-loxp::YFP::DHFR* in Dicre	This work
Δ6pgdh2	6PGDH2 was deleted in DiCre	Previous work [6]
Δrpi	RPI was deleted in DiCre	Previous work [6]
