# Supplementary material for: Metabolic plasticity, essentiality and therapeutic potential of ribose-5-phosphate synthesis in Toxoplasma gondii
Source: Nat Commun. 2024 Apr 8;15:2999. doi: 10.1038/s41467-024-47097-8 (PMC11001932; doi:10.1038/s41467-024-47097-8)
Supplement: Supplementary file 7 — Supplememtary Data 4 [file 41467_2024_47097_MOESM7_ESM.xlsx]

## Sheet: transcriptome data
Supplementary Data 4. The transcriptome data of DiCre and ΔsbpaseΔtal strains
Gene_id	Gene name	FC (ΔsbpaseΔtal/DiCre)	Log2FC (ΔsbpaseΔtal/DiCre)	Pvalue（Wale test, two tailed）	Padjust	Significant	Regulate	ΔsbpaseΔtal_1	ΔsbpaseΔtal_2	ΔsbpaseΔtal_3	ΔsbpaseΔtal_4	DiCre_1	DiCre_2	DiCre_3	DiCre_4	ΔsbpaseΔtal	DiCre
TGGT1_201650	hypothetical protein	6.698	2.74371	0.0130902	0.189932	yes	up	0.21	0.14	0.09	0.38	0.11	0.03	0	0	0.205	0.035
TGGT1_201690	BT1 family protein	0.429	-1.22098	2.61189e-09	5.15011e-07	yes	down	3.35	3.17	4.48	3.63	6.82	9.43	9.82	9.19	3.6575	8.815
TGGT1_201785	hypothetical protein	2.713	1.43968	0.00105282	0.0454841	yes	up	50.66	40.83	20.7	30.17	29.44	12.3	10.53	6.48	35.59	14.6875
TGGT1_203250	hypothetical protein	2.031	1.02198	0.00750228	0.140713	yes	up	3.62	2.05	1.26	1.35	1.38	0.84	0.79	1.18	2.07	1.0475
TGGT1_203330	hypothetical protein	5.112	2.35378	0.0127654	0.187264	yes	up	0.46	0.7	0.55	0.57	0.23	0.18	0.08	0	0.57	0.1225
TGGT1_203340	metallo-beta-lactamase domain-containing protein	2.247	1.1677	0.026374	0.269396	yes	up	1.06	0.84	0.84	0.55	0.82	0.3	0.2	0.25	0.8225	0.3925
TGGT1_205210	hypothetical protein	2.631	1.39582	2.44233e-09	4.94251e-07	yes	up	34.23	40.05	42.52	36.05	15.54	11.25	17.51	16.91	38.2125	15.3025
TGGT1_205250	rhoptry protein ROP18	2.146	1.10169	6.99286e-17	2.68876e-14	yes	up	905.85	809.59	911.34	1012.29	417.44	409.47	486.62	442.75	909.768	439.07
TGGT1_205265	transporter, cation channel family protein	3.079	1.62261	3.2027e-09	6.1572e-07	yes	up	17.18	11.64	7.25	10.07	6.13	3.24	3.02	3.02	11.535	3.8525
TGGT1_206660	hypothetical protein	4.854	2.27919	0.00166653	0.0563368	yes	up	1.99	1	1.16	0.77	0.26	0.21	0.47	0.1	1.23	0.26
TGGT1_207005	SAG-related sequence SRS48Q	14.232	3.83105	0.0455484	0.353792	yes	up	0.44	0	0.23	0.48	0	0	0	0	0.2875	0
TGGT1_207150	SAG-related sequence SRS49C	0.399	-1.3262	0.00686549	0.132986	yes	down	0.88	0.85	1.55	2.19	4.44	5.91	2.77	1.56	1.3675	3.67
TGGT1_207210	hypothetical protein	0.083	-3.59023	0.0437638	0.348029	yes	down	0	0	0	0	5.3	5.52	1.16	1.28	0	3.315
TGGT1_208020	AP2 domain transcription factor AP2Ib-1	2.193	1.13258	0.0218681	0.244427	yes	up	1.43	2.81	0.53	0.56	0.5	1.14	0.48	0.39	1.3325	0.6275
TGGT1_208380	hypothetical protein	2.028	1.02022	0.000251163	0.0162306	yes	up	22.77	17.35	15.09	14.4	14.22	5.73	8.42	7.38	17.4025	8.9375
TGGT1_209755B	hypothetical protein	0.388	-1.36501	0.0173233	0.220923	yes	down	1.89	0.82	1.22	1.33	3.49	8.33	2.13	0.63	1.315	3.645
TGGT1_209945	hypothetical protein	2.083	1.05833	0.0223064	0.245754	yes	up	424.38	320.71	417.62	412.46	97.72	318.68	215.17	201.63	393.793	208.3
TGGT1_209985	cAMP-dependent protein kinase	2.437	1.2853	6.84038e-05	0.00584473	yes	up	51.59	38.28	42.13	73.49	27.18	11.72	31.83	16.96	51.3725	21.9225
TGGT1_210478	hypothetical protein	2.53	1.33889	0.0365811	0.321495	yes	up	0.15	0.11	0.09	0.13	0.06	0.06	0.01	0.08	0.12	0.0525
TGGT1_211320	hypothetical protein	2.054	1.03819	0.000484419	0.0261756	yes	up	3.98	4.5	5.52	5.53	2.94	2.12	2.2	2.7	4.8825	2.49
TGGT1_213460	hypothetical protein	7.09	2.82585	3.27923e-72	1.26086e-68	yes	up	12.31	11.85	14.4	12.76	1.88	1.74	1.97	1.88	12.83	1.8675
TGGT1_213480	hypothetical protein	15.014	3.90826	2.1563e-47	5.52731e-44	yes	up	8.83	10.9	7.44	7.83	0.7	1.01	0.31	0.44	8.75	0.615
TGGT1_213760	hypothetical protein	3.825	1.93558	0.000174757	0.0126781	yes	up	3.03	1.67	1.66	3.06	1.04	0.27	0.41	0.87	2.355	0.6475
TGGT1_216140	tetratricopeptide repeat-containing protein	0.434	-1.20396	0.0459047	0.355138	yes	down	1.65	1.39	1.45	0.89	1.65	9.3	1	1.49	1.345	3.36
TGGT1_216610	ribosomal RNA large subunit methyltransferase J protein	2.113	1.0794	0.000112588	0.00869294	yes	up	7.63	5.93	5.07	4.95	4.98	2.37	2.34	1.89	5.895	2.895
TGGT1_218192	hypothetical protein	2.098	1.06923	0.00116916	0.0475705	yes	up	13.63	11.28	7.86	7.56	5.39	9.05	2.98	2.88	10.0825	5.075
TGGT1_218450	hypothetical protein	3.858	1.94788	0.00410796	0.0999689	yes	up	0.72	0.93	0.67	0.63	0.3	0.18	0.32	0	0.7375	0.2
TGGT1_219218	hypothetical protein	2.373	1.24695	8.03869e-07	0.000116637	yes	up	1.51	1.22	1.63	1.64	0.57	0.81	0.7	0.53	1.5	0.6525
TGGT1_221665	hypothetical protein	3.715	1.89351	0.0158902	0.21096	yes	up	0.58	0.56	0.67	0.42	0.17	0.04	0.4	0	0.5575	0.1525
TGGT1_221930	hypothetical protein	3.423	1.77507	0.0320854	0.299128	yes	up	4.95	3.48	0.78	1.08	0.33	0.53	1.4	0.75	2.5725	0.7525
TGGT1_223700	F5/8 type C domain-containing protein	2.852	1.51221	0.0375652	0.324309	yes	up	0.44	0.22	0.11	0.24	0.16	0.16	0.04	0.02	0.2525	0.095
TGGT1_225070	hypothetical protein	2.113	1.07937	0.0179311	0.223509	yes	up	2.64	2.61	1.11	1.69	1.6	0.67	0.99	0.72	2.0125	0.995
TGGT1_225290	GDA1/CD39 (nucleoside phosphatase) family protein	0.273	-1.8706	0.0189641	0.22966	yes	down	0.56	0.16	0.17	0.35	1.19	3.16	0.35	0.21	0.31	1.2275
TGGT1_225370	hypothetical protein	2.221	1.1513	0.0208185	0.238264	yes	up	2.81	1.02	1.9	1.47	1.32	0.19	0.85	0.96	1.8	0.83
TGGT1_226100	haloacid dehalogenase family hydrolase domain-containing protein	2.197	1.13547	1.40861e-14	4.33289e-12	yes	up	12.31	13.22	10.96	12.12	6.21	7.38	5.33	4.1	12.1525	5.755
TGGT1_226450	hypothetical protein	10.754	3.42675	1.20547e-31	1.32429e-28	yes	up	15.45	16.42	22.25	20.88	0.83	1.74	1.85	2.7	18.75	1.78
TGGT1_226515	hypothetical protein	2.098	1.06888	0.000377767	0.0215187	yes	up	4.93	4.89	4.86	5.06	3.09	2.27	3.2	1.28	4.935	2.46
TGGT1_227630	hypothetical protein	2.782	1.47597	0.0343243	0.31263	yes	up	39.93	42.08	7.34	9.4	12.6	9.83	6.55	10.93	24.6875	9.9775
TGGT1_228175	hypothetical protein	2.246	1.16713	3.2886e-06	0.000428633	yes	up	17.69	12.81	13.76	12.37	10.25	4.85	6.45	4.68	14.1575	6.5575
TGGT1_228620	hypothetical protein	4.991	2.31938	0.0347124	0.314461	yes	up	1.48	0.78	0.66	0.34	0.41	0.16	0.15	0	0.815	0.18
TGGT1_229360	transaldolase	0	-12.911	3.68032e-36	5.66033e-33	yes	down	0	0	0	0	98.68	95.04	103.54	100.45	0	99.4275
TGGT1_231060	subtilisin SUB9	2.772	1.47085	0.0340629	0.311546	yes	up	1.58	0.95	1.08	1.21	0.83	0	0.74	0.23	1.205	0.45
TGGT1_231090	hypothetical protein	3.065	1.616	0.0151193	0.205738	yes	up	0.97	1.39	0.55	0.5	0.09	0.34	0.49	0.19	0.8525	0.2775
TGGT1_232170	hypothetical protein	2.11	1.07698	0.0418675	0.342654	yes	up	2.28	1.64	1	1.74	1.95	0.7	0.3	0.4	1.665	0.8375
TGGT1_234570	sterol carrier protein-2 HAD-2SCP-2	2.331	1.22122	0.00838476	0.1503	yes	up	1.22	1.01	1.28	1.03	0.87	0.34	0.52	0.33	1.135	0.515
TGGT1_235650	carrier superfamily protein	2.275	1.18564	0.0157064	0.210039	yes	up	1.88	0.77	1.54	1.05	0.92	0.66	0.36	0.5	1.31	0.61
TGGT1_235700	sedoheptulose-1,7-bisphosphatase	0.001	-10.6764	3.9898e-25	3.06816e-22	yes	down	0	0	0	0	42.99	46.38	35.86	39.22	0	41.1125
TGGT1_235950	subtilisin SUB8	2.083	1.05892	0.0205615	0.238264	yes	up	1.85	0.73	0.66	0.69	0.79	0.29	0.52	0.34	0.9825	0.485
TGGT1_236290	hypothetical protein	4.879	2.28669	0.00125013	0.0491166	yes	up	1.33	2.41	3.34	1.81	0.38	0	0.78	0.69	2.2225	0.4625
TGGT1_236400	hypothetical protein	2.419	1.2742	0.00430885	0.103225	yes	up	7.07	3.63	3.26	3.39	3.34	2.31	1.04	0.99	4.3375	1.92
TGGT1_236990	beta-ketoacyl synthase, N-terminal domain-containing protein	0.433	-1.20633	6.3484e-07	9.38831e-05	yes	down	4.49	3.62	4.23	2.19	7.51	13.18	6.98	7.36	3.6325	8.7575
TGGT1_237585	hypothetical protein	2.486	1.31399	0.0482144	0.360613	yes	up	0.53	0.49	0.11	0.2	0.2	0.08	0.14	0.13	0.3325	0.1375
TGGT1_237800	dense granule protein GRA11	3.388	1.7606	5.31282e-06	0.000658961	yes	up	2.56	2.78	4.44	5.57	1.43	1.21	1.1	1	3.8375	1.185
TGGT1_238490	SAG-related sequence SRS22E	2.946	1.55893	0.0210047	0.238944	yes	up	3.87	2.98	2.15	3.95	0.9	0.71	1.28	1.67	3.2375	1.14
TGGT1_239430	EF hand domain-containing protein	5.183	2.37387	0.0421574	0.342787	yes	up	2.14	0.85	0.22	0	0.37	0.15	0	0.14	0.8025	0.165
TGGT1_239755	hypothetical protein	3.673	1.87708	0.0450519	0.353439	yes	up	0.88	0.36	0.63	0.79	0.16	0.37	0.11	0.12	0.665	0.19
TGGT1_240390	calcium-dependent protein kinase	7.164	2.84074	1.95949e-32	2.51142e-29	yes	up	3.78	3.5	3.1	3.41	0.78	0.3	0.47	0.46	3.4475	0.5025
TGGT1_240880	hypothetical protein	2.404	1.26543	3.72617e-10	8.18692e-08	yes	up	64.28	77	39.62	47.97	30.6	28.36	20.64	19.02	57.2175	24.655
TGGT1_242100	hypothetical protein	2.724	1.44581	2.59342e-06	0.000356132	yes	up	9.18	6.8	5.1	5.31	3.29	2.54	1.8	2.51	6.5975	2.535
TGGT1_242740	hypothetical protein	2.185	1.12759	0.0273296	0.274871	yes	up	9.33	7.7	5.31	4.18	6.12	1.78	3.84	1.2	6.63	3.235
TGGT1_243110	hypothetical protein	56.82	5.82832	3.18989e-06	0.000422935	yes	up	0.52	0.58	1.39	1	0	0	0	0	0.8725	0
TGGT1_243180	Toxoplasma gondii family A protein	9.786	3.29077	0.000518731	0.0274654	yes	up	1.1	0.49	0.74	0.88	0.11	0	0.08	0.16	0.8025	0.0875
TGGT1_243190	Toxoplasma gondii family A protein	11.78	3.55824	3.03361e-30	2.91606e-27	yes	up	18.48	20.41	27.06	22.09	1.34	1.06	2.76	2.46	22.01	1.905
TGGT1_243330	hypothetical protein	2.29	1.19523	0.0486852	0.361729	yes	up	0.16	0.13	0.15	0.13	0.07	0.04	0.11	0.04	0.1425	0.065
TGGT1_245530	hypothetical protein	0.351	-1.51153	3.34235e-07	5.35472e-05	yes	down	1.35	1.24	0.75	1.23	2.91	5.83	3.08	1.83	1.1425	3.4125
TGGT1_246660	AP2 domain transcription factor AP2XII-3	9.504	3.24856	0.0366776	0.321975	yes	up	0.05	0.1	0.22	0.23	0	0	0.05	0	0.15	0.0125
TGGT1_249040	hypothetical protein	0.385	-1.37829	0.00148098	0.0539752	yes	down	1.91	3.05	2.62	2.93	5.4	2.93	8.74	10.74	2.6275	6.9525
TGGT1_249540	hypothetical protein	2.02	1.01462	0.0347472	0.314461	yes	up	171.37	188.37	54.35	53.69	85.14	60.98	43.89	46.49	116.945	59.125
TGGT1_250720	hypothetical protein	2.119	1.08305	6.16574e-08	1.0776e-05	yes	up	49.53	63.86	34.96	31.85	21.1	21.68	23.22	21.41	45.05	21.8525
TGGT1_253710	hypothetical protein	2.323	1.21618	1.68775e-12	4.05588e-10	yes	up	12.52	8.67	10.13	10.72	5.56	5.49	3.94	3.88	10.51	4.7175
TGGT1_254890	hypothetical protein	2.032	1.02287	0.00295195	0.0816565	yes	up	20.44	20.55	33.19	24.68	7.9	7.28	18.04	16.82	24.715	12.51
TGGT1_256040	PA14 domain-containing protein	2.793	1.48192	0.00542274	0.114249	yes	up	1.3	1.02	0.79	0.86	0.47	0.03	0.55	0.39	0.9925	0.36
TGGT1_258230	rhoptry kinase family protein ROP20	0.498	-1.00653	1.07242e-05	0.00126876	yes	down	6.07	4.53	5.68	6.34	8.34	11.39	13.91	13.14	5.655	11.695
TGGT1_258840	hypothetical protein	40.075	5.32463	4.37021e-09	8.19681e-07	yes	up	1.95	1.75	1.76	1.9	0.16	0.06	0	0	1.84	0.055
TGGT1_259030	hypothetical protein	234.141	7.87124	2.8379e-13	7.79409e-11	yes	up	15.5	13.68	9.21	9.8	0	0	0	0	12.0475	0
TGGT1_259100	hypothetical protein	0.277	-1.85157	0.0207944	0.238264	yes	down	3.52	2.66	0	0.72	9.4	7.36	3.79	6.9	1.725	6.8625
TGGT1_259115	ABC1 family protein	0.089	-3.48756	6.72625e-242	5.17249e-238	yes	down	16.13	14.93	15.41	17.23	203.69	208.05	161.94	168	15.925	185.42
TGGT1_259130	4-hydroxybenzoate polyprenyl transferase	0.31	-1.69144	3.67023e-07	5.64481e-05	yes	down	3.23	2.47	5.56	4.54	18.11	7.06	14.84	12.85	3.95	13.215
TGGT1_262970	hypothetical protein	0.449	-1.15408	0.000157773	0.0116661	yes	down	4.46	2.81	4.55	6.3	10.53	17.55	8.32	6.32	4.53	10.68
TGGT1_264240	hypothetical protein	2.266	1.18021	0.0447541	0.352947	yes	up	55.08	25.36	83.88	83.57	19.83	41.13	37.65	23.59	61.9725	30.55
TGGT1_265175	hypothetical protein	0.481	-1.05474	0.0433951	0.347337	yes	down	2.5	1.19	3.26	4.67	2.55	10.07	6.72	6.21	2.905	6.3875
TGGT1_267160	SAG-related sequence SRS38D	2.221	1.15092	0.00119174	0.0479816	yes	up	15.31	15.37	6.79	6.89	4.88	3.09	6.28	6.01	11.09	5.065
TGGT1_267980	hypothetical protein	2.214	1.14694	0.0159112	0.21096	yes	up	79.14	103.48	40.15	50.62	43.83	12.31	36.48	32.79	68.3475	31.3525
TGGT1_267990	hypothetical protein	19.138	4.25839	0.0167934	0.215955	yes	up	4.71	10.22	0	6.49	0	0	0	0	5.355	0
TGGT1_268020	transporter, major facilitator family protein	4.648	2.21671	1.43256e-12	3.55368e-10	yes	up	0.87	0.72	0.57	0.75	0.22	0.14	0.11	0.19	0.7275	0.165
TGGT1_268035	hypothetical protein	2.212	1.14556	3.40451e-23	2.18172e-20	yes	up	14.82	14.99	13.5	13.13	7.35	7.91	5.92	5.32	14.11	6.625
TGGT1_268860	enolase 1	2.222	1.15195	0.00235016	0.0703218	yes	up	6.08	3.55	3.09	3.86	3.09	1.05	2.05	1.58	4.145	1.9425
TGGT1_269310	hypothetical protein	2.383	1.25258	5.95837e-05	0.00526014	yes	up	1.27	2.14	1.74	1.81	0.57	0.73	0.79	0.9	1.74	0.7475
TGGT1_270580	HECT-domain (ubiquitin-transferase) domain-containing protein	0.471	-1.08694	1.2518e-12	3.31942e-10	yes	down	4.85	4.7	3.11	3.54	8.67	9.19	9.71	7.82	4.05	8.8475
TGGT1_272430	MAC/Perforin domain-containing protein	2.217	1.14833	0.0314223	0.297035	yes	up	0.86	0.35	0.82	0.72	0.25	0.6	0.26	0.19	0.6875	0.325
TGGT1_273980	hypothetical protein	3.365	1.75049	5.07789e-22	3.00377e-19	yes	up	73.04	89.49	70.67	60.28	21.29	30.99	21.34	18.86	73.37	23.12
TGGT1_275790	EGF family domain-containing protein	2.281	1.18984	0.0373552	0.323858	yes	up	1.79	1.83	0.84	0.81	1.27	0.29	0.64	0.22	1.3175	0.605
TGGT1_275870	tubulin/FtsZ family, GTPase domain-containing protein	2.043	1.03084	0.0378144	0.324309	yes	up	5.52	4	2.99	2.48	0.94	4.01	1.07	1.7	3.7475	1.93
TGGT1_277060	hypothetical protein	10.982	3.45712	1.34888e-18	6.48305e-16	yes	up	1.99	2.17	2.23	2.08	0.44	0.08	0.23	0.08	2.1175	0.2075
TGGT1_277230	hypothetical protein	2.961	1.5662	1.3433e-12	3.44333e-10	yes	up	30.86	32.83	16.84	20.43	7.75	9.23	8.77	9.32	25.24	8.7675
TGGT1_277930	hypothetical protein	0.303	-1.72477	4.31041e-20	2.2098e-17	yes	down	2.17	2.15	2.85	2.89	8.49	7.27	8.9	9.58	2.515	8.56
TGGT1_278110	1,3-beta-glucan synthase component protein	0.308	-1.69937	1.1549e-14	3.70048e-12	yes	down	1.57	2.02	2.07	2.66	5.58	6.08	8.79	7.31	2.08	6.94
TGGT1_278120	SCP family extracellular subfamily protein	0.272	-1.87699	0.00623694	0.124254	yes	down	0.25	0.05	0.3	0.1	1	0.4	0.5	0.8	0.175	0.675
TGGT1_278910	putative O-acetylserine (thiol) lyase 2	4.872	2.28465	0.0327617	0.302446	yes	up	0.31	0.42	0.25	0.2	0.08	0.06	0.11	0	0.295	0.0625
TGGT1_279000	SAG-related sequence SRS59J	4.135	2.04791	0.0157144	0.210039	yes	up	2.71	5.11	4.77	6.25	1.8	0.71	1.82	0.66	4.71	1.2475
TGGT1_282200	ATPase, AAA family protein	2.013	1.00902	0.00847359	0.151188	yes	up	2.86	2.74	1.28	1.37	1.73	1.14	0.69	0.73	2.0625	1.0725
TGGT1_287240	hypothetical protein	13.538	3.75899	0.00709214	0.136346	yes	up	2.75	1.31	1.84	1.42	0	0.47	0	0	1.83	0.1175
TGGT1_289023	hypothetical protein	23.115	4.53074	0.00359318	0.0930354	yes	up	5.63	3.99	1.42	0.72	0	0	0	0	2.94	0
TGGT1_289040	Armadillo/beta-catenin family repeat-containing protein	2.224	1.15347	0.000679465	0.0339291	yes	up	4.32	3.5	2.83	3.03	1.67	0.96	2.27	1.4	3.42	1.575
TGGT1_289740	hypothetical protein	0.349	-1.51941	0.000319864	0.0189212	yes	down	0.91	1.61	4.77	2.63	5.86	10.86	7.09	6.46	2.48	7.5675
TGGT1_290645	hypothetical protein	2.042	1.02972	0.0487883	0.362145	yes	up	11.3	3.44	6.75	7.73	7.05	1.21	3.45	3.44	7.305	3.7875
TGGT1_290970	8-amino-7-oxononanoate synthase	0.207	-2.27135	0.0173813	0.221296	yes	down	2.05	1.53	2.69	2.07	8.47	33.08	1.32	1.75	2.085	11.155
TGGT1_292350	hypothetical protein	6.866	2.77944	0.044563	0.352199	yes	up	2.81	0	2.01	2.89	0	0.82	0	0.39	1.9275	0.3025
TGGT1_294410	hypothetical protein	3.898	1.96268	3.21772e-15	1.07584e-12	yes	up	6.05	7.06	6.4	6.91	1.71	1.24	2.35	1.66	6.605	1.74
TGGT1_295390	hypothetical protein	2.244	1.16613	0.0109296	0.172585	yes	up	6.07	5.92	2.14	2.34	2.96	1.34	1.31	2.02	4.1175	1.9075
TGGT1_295740	hypothetical protein	2.333	1.2219	0.0199518	0.23353	yes	up	0.25	0.19	0.32	0.24	0.11	0.16	0.06	0.12	0.25	0.1125
TGGT1_295995	hypothetical protein	2.36	1.23886	0.0371988	0.323769	yes	up	5.97	1.9	2.49	5	2.1	0.33	2.68	1.57	3.84	1.67
TGGT1_297090	hypothetical protein	8.562	3.09787	0.00863696	0.153391	yes	up	0.81	1.39	0.97	0.84	0	0	0	0.46	1.0025	0.115
TGGT1_297310	hypothetical protein	2.819	1.49516	0.00107069	0.0455322	yes	up	5.6	3.15	2.68	2.16	1.84	1.09	0.76	1.38	3.3975	1.2675
TGGT1_297410	hypothetical protein	2.006	1.00445	1.6693e-05	0.00186043	yes	up	26.51	27.17	18.77	13.25	12.23	14.21	10.25	7.8	21.425	11.1225
TGGT1_305890	hypothetical protein	0.163	-2.61539	3.13446e-24	2.19127e-21	yes	down	0.55	0.66	0.73	0.48	3.57	4.36	4.15	3.37	0.605	3.8625
TGGT1_306230	hypothetical protein	5.307	2.40799	2.3296e-14	6.63505e-12	yes	up	1.89	2.01	2.74	3.11	0.44	0.49	0.55	0.41	2.4375	0.4725
TGGT1_307070	hypothetical protein	4.543	2.18378	0.0474797	0.35796	yes	up	2.03	1.92	3.4	4.17	0	0.71	1.21	0.66	2.88	0.645
TGGT1_309860	hypothetical protein	0.491	-1.02696	0.00154041	0.0541811	yes	down	1.94	1.12	1.87	2.19	2.72	4.29	4.52	3.43	1.78	3.74
TGGT1_311710	hypothetical protein	2.149	1.10382	0.0108119	0.171785	yes	up	12.22	7.11	2.96	3.27	4.48	2.97	3.27	1.52	6.39	3.06
TGGT1_312690	hypothetical protein	4.022	2.00779	0.00209192	0.0643474	yes	up	3.56	6.4	4.77	4.9	1.03	2.43	1.42	0.38	4.9075	1.315
TGGT1_312875	hypothetical protein	2.356	1.23617	2.76118e-29	2.35928e-26	yes	up	16.41	13.98	16.58	15.95	6.97	7.43	6.72	6.54	15.73	6.915
TGGT1_315127	hypothetical protein	4.49	2.1668	0.00442003	0.104907	yes	up	0.37	0.36	0.15	0.58	0.09	0.11	0.07	0.07	0.365	0.085
TGGT1_315560	ATP-binding cassette G family transporter ABCG77	8.033	3.00591	0.000521642	0.0274654	yes	up	0.46	0.36	0.17	0.39	0.11	0	0.08	0	0.345	0.0475
TGGT1_315630	hypothetical protein	3.04	1.60401	0.0485853	0.361336	yes	up	3.92	16.23	2.37	4.83	2.1	2.47	2.81	2.31	6.8375	2.4225
TGGT1_316190	superoxide dismutase SOD3	4.921	2.29891	0.0353143	0.317622	yes	up	1.31	1.07	0.37	0.78	0	0.19	0.17	0.36	0.8825	0.18
TGGT1_318575	hypothetical protein	8.564	3.09832	0.0453775	0.353677	yes	up	2.58	2.41	2.6	5.31	0	0	0	1.28	3.225	0.32
TGGT1_320500	patched family protein	2.853	1.51246	0.00120527	0.0482737	yes	up	1.31	1.11	0.67	0.93	0.76	0.34	0.29	0.09	1.005	0.37
TGGT1_321470	SAG-related sequence SRS12D	2.647	1.40417	0.032374	0.300309	yes	up	2.31	1.26	0.88	1.03	0.97	0.44	0.69	0.1	1.37	0.55
TGGT1_322100	myosin-light-chain kinase	2.145	1.10117	1.01614e-07	1.73647e-05	yes	up	13.93	11.77	12.97	10.13	7.77	4.67	5.66	5.58	12.2	5.92
TGGT1_356400	cAMP-dependent protein kinase	2.159	1.11009	0.000894045	0.041922	yes	up	42.93	31.68	46.19	79.25	29.24	12.22	29.55	25.34	50.0125	24.0875
TGGT1_358470	hypothetical protein	0.454	-1.1398	0.0285252	0.283231	yes	down	1.9	12.56	15.86	13.16	32.37	37.82	22.63	16.52	10.87	27.335
TGGT1_359820	toxoplasma gondii family A protein	20.55	4.36103	0.000870913	0.0413415	yes	up	0.29	0.55	0.77	0.7	0	0	0.09	0	0.5775	0.0225
TGGT1_361230	toxoplasma gondii family B protein	3.641	1.86419	0.000113042	0.00869294	yes	up	15.18	5.96	11.98	16.85	3.55	5.19	1.89	4.66	12.4925	3.8225
TGGT1_408330	toxoplasma gondii family D protein	2.954	1.56268	0.00393526	0.0976199	yes	up	2.17	2.05	1.11	1.77	1.28	0.56	0.3	0.46	1.775	0.65
TGGT1_409570	putative toxoplasma gondii family A protein	20.58	4.36314	0.000992162	0.0441025	yes	up	0.3	0.57	0.5	1.04	0	0	0	0.09	0.6025	0.0225
TGGT1_409860	SAG-related sequence protein SRS48Q	0.075	-3.74048	0.00717673	0.137629	yes	down	0.07	0	0	0	0.24	0.44	0.23	0.2	0.0175	0.2775
TGGT1_409970	KRUF family protein	8.128	3.02283	0.00993719	0.165764	yes	up	0.83	0.36	0.28	0.69	0	0.19	0.11	0	0.54	0.075
TGGT1_410600	putative cAMP-dependent protein kinase	2.223	1.15257	0.0080153	0.146408	yes	up	4.75	8.41	9.23	7.78	6.88	1.72	3.11	2.77	7.5425	3.62
TGGT1_410610	hypothetical protein	2.781	1.47579	0.0120387	0.181881	yes	up	2.48	1.84	3.99	6.37	0.83	1	1.65	2.11	3.67	1.3975
TGGT1_410730	PT repeat protein	0.216	-2.21375	1.81962e-18	8.23109e-16	yes	down	0.9	0.83	1.14	0.77	4.44	4.57	4.99	3.53	0.91	4.3825
TGGT1_410900	toxoplasma gondii family A protein	2.525	1.33611	0.0278777	0.278183	yes	up	1.23	1.06	1.6	1.53	0.62	0.24	0.55	0.81	1.355	0.555
TGGT1_411150	hypothetical protein	2.49	1.31636	0.000490154	0.0261756	yes	up	8.25	5.19	4.87	5.3	2.32	2.97	2.79	1.88	5.9025	2.49
TGGT1_411220	hypothetical protein	3.346	1.74248	0.000317761	0.0189212	yes	up	14.48	18.73	11.54	8.25	8.74	1.3	3.76	3.4	13.25	4.3
TGGT1_411490	putative toxoplasma gondii family E protein	3.41	1.76984	0.031819	0.298488	yes	up	1.71	0.53	1.67	2.66	1.45	0	0.41	0.26	1.6425	0.53
TGGT1_411820	toxoplasma gondii family C protein	5.834	2.54446	1.90377e-14	5.63077e-12	yes	up	22.4	18.2	29.74	26.9	3.82	4.01	5.6	4.16	24.31	4.3975
TGGT1_462961	hypothetical protein	0.427	-1.22651	1.15787e-44	2.22601e-41	yes	down	5.46	5.04	4.97	5.33	12.82	13.03	12.97	11.41	5.2	12.5575
TGGT1_462973	hypothetical protein	0.186	-2.42815	0.012324	0.184739	yes	down	0	1.66	0	0.36	2.7	3.18	3.74	2.01	0.505	2.9075
