# Supplementary material for: Metabolic plasticity, essentiality and therapeutic potential of ribose-5-phosphate synthesis in Toxoplasma gondii
Source: Nat Commun. 2024 Apr 8;15:2999. doi: 10.1038/s41467-024-47097-8 (PMC11001932; doi:10.1038/s41467-024-47097-8)
Supplement: Supplementary file 8 — Supplememtary Data 5 [file 41467_2024_47097_MOESM8_ESM.xlsx]

## Sheet: metabolomics dataset 
		Supplementary Data 5. The metabolomics dataset of intracellular parasites of DiCre and ΔsbpaseΔtal strains incubated for 12 h in a medium with 8 mM 1,2-13C2-glucose.
		original data	Flux area
			DiCre-1	DiCre-2	DiCre-3	DiCre-4	DiCre-5	ΔsbpaseΔtal-1	ΔsbpaseΔtal-2	ΔsbpaseΔtal-3	ΔsbpaseΔtal-4	ΔsbpaseΔtal-5
		Ru5P-M0	532706	372601	108850	277788	182780	298792	323121	332147	309332	277116
		Ru5P-M1	114280	56146	13259	104778	N.D.	83477	79376	171583	129701	128834
		Ru5P-M2	231261	181643	30621	106902	67062	146656	106054	159521	228860	164538
		Ru5P-M3	14122	10540	N.D.	5612	11123	16946	15002	30238	46055	24430
		Ru5P-M4	N.D.	N.D.	N.D.	N.D.	N.D.	N.D.	N.D.	N.D.	N.D.	N.D.
		Ru5P-M5	N.D.	N.D.	N.D.	N.D.	N.D.	N.D.	N.D.	N.D.	N.D.	N.D.
		Xu5P-M0	1366875	1150898	540282	497628	309061	1302760	1755379	698935	649159	583236
		Xu5P-M1	154382	225728	89157	113572	27912	318097	278027	268931	238006	203485
		Xu5P-M2	572009	513378	193771	243403	262114	717409	602492	527467	554261	449113
		Xu5P-M3	80894	112073	28948	46641	23587	181962	156714	163469	154660	84352
		Xu5P-M4	N.D.	N.D.	16465	33820	10231	239846	226370	173573	220026	113318
		Xu5P-M5	N.D.	N.D.	N.D.	N.D.	N.D.	N.D.	N.D.	N.D.	N.D.	N.D.
		R5P-M0	4488949	3433599	2372972	2868453	2728008	3933623	4084507	4841877	5632855	4585264
		R5P-M1	1084395	1236895	841998	1162823	971101	1494686	1315380	2927837	3849389	3064088
		R5P-M2	2288843	1967479	1560260	2245255	2767444	2218375	2082095	5511783	8053640	5678992
		R5P-M3	41854	372224	294266	380289	407025	404680	584945	1503354	2327837	1674523
		R5P-M4	395648	379172	432423	721914	840881	837909	879602	2317606	3794600	2740452
		R5P-M5	N.D.	N.D.	N.D.	N.D.	N.D.	N.D.	N.D.	N.D.	40832	25362
				Note：M0-M5 represents the number of carbons in a selected metabolite labeled with 13C atom.
	Fig.S5A	treated data	Peak area
			DiCre-1	DiCre-2	DiCre-3	DiCre-4	DiCre-5	ΔsbpaseΔtal-1	ΔsbpaseΔtal-2	ΔsbpaseΔtal-3	ΔsbpaseΔtal-4	ΔsbpaseΔtal-5
		Ru5P	892369	620930	152730	495080	260965	545871	523553	693489	713948	594918
		Xu5P	2174160	2002077	868623	935064	632905	2760074	3018982	1832375	1816112	1433504
		R5P	8299689	7389369	5501919	7378734	7714459	8889273	8946529	17102457	23699153	17768681
		original data	Fractional isotopologue abundance
			DiCre-1	DiCre-2	DiCre-3	DiCre-4	DiCre-5	ΔsbpaseΔtal-1	ΔsbpaseΔtal-2	ΔsbpaseΔtal-3	ΔsbpaseΔtal-4	ΔsbpaseΔtal-5
		Ru5P-M0	0.640188	0.643152	0.759245	0.602268	0.72031	0.586556	0.662097	0.5133	0.463279	0.498899
		Ru5P-M1	0.0989617	0.0588002	0.047585	0.190016	0	0.128305	0.122737	0.232736	0.165465	0.200701
		Ru5P-M2	0.256105	0.292786	0.19317	0.207339	0.246873	0.265419	0.195296	0.221306	0.319491	0.271691
		Ru5P-M3	0.00474583	0.00526173	0	0.000377222	0.0328172	0.0197197	0.01987	0.0326573	0.0517652	0.0287093
		Ru5P-M4	0	0	0	0	0	0	0	0	0	0
		Ru5P-M5	0	0	0	0	0	0	0	0	0	0
		Xu5P-M0	0.673564	0.615476	0.669357	0.572258	0.525551	0.506608	0.624431	0.409158	0.383132	0.436857
		Xu5P-M1	0.0364314	0.0839416	0.070685	0.0962151	0.0166566	0.0931687	0.0618429	0.13216	0.116879	0.125599
		Xu5P-M2	0.262314	0.253919	0.219945	0.259437	0.426271	0.259821	0.195951	0.288858	0.307982	0.31571
		Xu5P-M3	0.0276912	0.0466633	0.0249109	0.0403363	0.0225934	0.0569988	0.0452053	0.0795114	0.0748212	0.0471546
		Xu5P-M4	0	0	0.0151017	0.0317534	0.00892732	0.0834039	0.0725702	0.0903129	0.117185	0.0746797
		Xu5P-M5	0	0	0	0	0	0	0	0	0	0
		R5P-M0	0.57802	0.499419	0.463139	0.41721	0.379382	0.475003	0.489845	0.30331	0.254828	0.276656
		R5P-M1	0.104701	0.14919	0.135876	0.143267	0.111733	0.151174	0.127822	0.16396	0.15759	0.166947
		R5P-M2	0.273177	0.264353	0.28357	0.305603	0.364803	0.246784	0.22983	0.324931	0.344739	0.322685
		R5P-M3	0	0.0398125	0.0425558	0.0396175	0.0392902	0.0353233	0.0569217	0.0762819	0.0865193	0.0829966
		R5P-M4	0.0441018	0.0472255	0.0748594	0.0943019	0.104792	0.0917163	0.0955809	0.131516	0.156324	0.150715
		R5P-M5	0	0	0	0	0	0	0	0	0	0
		S7P-M0	0.412804	0.350537	0.304779	0.235584	0.197157	0.253841	0.299594	0.147487	0.107765	0.120031
		S7P-M1	0.167164	0.178657	0.153662	0.208038	0.137687	0.222535	0.214724	0.209448	0.170491	0.178714
		S7P-M2	0.254547	0.27146	0.327996	0.293272	0.353306	0.265449	0.25258	0.280988	0.279504	0.287783
		S7P-M3	0.087133	0.100301	0.107343	0.127583	0.127627	0.121248	0.106796	0.158151	0.177812	0.165334
		S7P-M4	0.0653309	0.0795478	0.093102	0.102059	0.137582	0.0938997	0.0890217	0.131982	0.16279	0.155313
		S7P-M5	0.0103898	0.0150703	0.0103916	0.0252556	0.0294831	0.0303667	0.0257439	0.047722	0.0654512	0.0582898
		S7P-M6	0.00263159	0.0044273	0.00272644	0.00820805	0.0171592	0.0126599	0.0115405	0.0242214	0.0358762	0.0344399
		S7P-M7	0	0	0	0	0	0	0	0	0.000310791	9.56e-05
					Note：M0-M7 represents the number of carbons in a selected metabolite labeled with 13C atom.
