# Supplementary material for: Metabolic plasticity, essentiality and therapeutic potential of ribose-5-phosphate synthesis in Toxoplasma gondii
Source: Nat Commun. 2024 Apr 8;15:2999. doi: 10.1038/s41467-024-47097-8 (PMC11001932; doi:10.1038/s41467-024-47097-8)
Supplement: Supplementary file 9 — Supplememtary Data 6 [file 41467_2024_47097_MOESM9_ESM.xlsx]

## Sheet: Fractional isotopologue abundan
	Supplementary Data 6. The metabolomics dataset of extracellular parasites of the DiCre and Δtkt strains incubated for 4 h in a medium with 8 mM 1,2-13C2-glucose
	original data	Fractional isotopologue abundance
		DiCre-1	DiCre-2	DiCre-3	DiCre-4	DiCre-5	Δtkt-1	Δtkt-2	Δtkt-3	Δtkt-4	Δtkt-5
	R5P-M0	0.849884	0.852178	0.970964	0.941613	0.90381	0.72238	0.82373	0.430625	0.662202	0.771512
	R5P-M1	0	0	0	0	0	0.193485	0.116239	0.569375	0.277803	0.191794
	R5P-M2	0.150116	0.147822	0.0290361	0.0583867	0.0961905	0.0720688	0.060031	0	0.0391441	0.0219033
	R5P-M3	0	0	0	0	0	0.0120665	0	0	0.020851	0.0147907
	R5P-M4	0	0	0	0	0	0	0	0	0	0
	R5P-M5	0	0	0	0	0	0	0	0	0	0
	Ru5P/Xu5P-M0	0.90728	0.922616	0.932492	1	0.956255	0.704457	0.859655	0.442024	0.668332	0.763025
	Ru5P/Xu5P-M1	0.00839303	0.00379777	0.0249835	0	0	0.249404	0.0906509	0.545897	0.281764	0.216842
	Ru5P/Xu5P-M2	0.0843272	0.0735867	0.042525	0	0.0437454	0.0461387	0.0496939	0.0120792	0.0499047	0.0201333
	Ru5P/Xu5P-M3	0	0	0	0	0	0	0	0	0	0
	Ru5P/Xu5P-M4	0	0	0	0	0	0	0	0	0	0
	Ru5P/Xu5P-M5	0	0	0	0	0	0	0	0	0	0
	G6P-M0	0.324962	0.340197	0.508508	0.500109	0.336337	0.353802	0.454921	0.390425	0.473916	0.472411
	G6P-M1	0.0277376	0.0337002	0.0466881	0.0189106	0.0268813	0.0372252	0.023103	0.00801158	0.0181756	0.0195594
	G6P-M2	0.552773	0.531007	0.400652	0.410355	0.523246	0.593928	0.495905	0.587709	0.497891	0.499592
	G6P-M3	0.0202952	0.0209924	0.0147389	0.0173914	0.0298096	0.00384665	0.00418089	0	0	0.000614975
	G6P-M4	0.0701277	0.0702565	0.0294131	0.0494142	0.0763044	0.0111982	0.0218902	0.0138548	0.0100178	0.00782218
	G6P-M5	0.00410476	0.00384717	0	0.00381998	0.00742202	0	0	0	0	0
	G6P-M6	0	0	0	0	0	0	0	0	0	0
	F6P-M0	0.351492	0.298741	0.457333	0.624235	0.253349	0.381281	0.42795	0.758864	0.878845	0.582147
	F6P-M1	0.0191982	0.0212956	0.0188607	0.00991601	0.0308193	0.0208093	0.0466725	0	0	0.0197097
	F6P-M2	0.528995	0.603618	0.469613	0.2633	0.563903	0.584096	0.434568	0.232743	0.0846125	0.368746
	F6P-M3	0.0142311	0.00958456	0.0197478	0.031128	0.0450771	0	0.0105103	0	0.00946217	0.00460212
	F6P-M4	0.0860838	0.0667608	0.0344449	0.071421	0.106852	0.0138138	0.0802986	0.00839274	0.0270808	0.0247953
	F6P-M5	0	0	0	0	0	0	0	0	0	0
	F6P-M6	0	0	0	0	0	0	0	0	0	0
	PEP-M0	0.144606	0.373502	0.19895	0.191332	0.181407	0.338118	0.601233	0	0.259123	0.53441
	PEP-M1	0	0	0	0	0	0	0	0	0	0
	PEP-M2	0.855394	0.626498	0.80105	0.808668	0.818593	0.661882	0.398767	1	0.740877	0.46559
	PEP-M3	0	0	0	0	0	0	0	0	0	0
	Pyr-M0	0.554449	0.616441	0.902345	0.894033	0.859845	0.7271	1	0.837081	0.949378	0.811186
	Pyr-M1	0.013947	0.008772	0	0	0	0.0873878	0	0.162919	0.0506216	0.102872
	Pyr-M2	0.431604	0.374787	0.0976552	0.105967	0.140155	0.185512	0	0	0	0.0859415
	Pyr-M3	0	0	0	0	0	0	0	0	0	0
	Suc-M0	0.37228	0.403507	0.404496	0.354464	0.343141	0.813043	0.850712	0.636356	0.734177	0.652515
	Suc-M1	0.202444	0.178543	0.206168	0.205042	0.199457	0.0504079	0.030123	0.0981925	0.0636172	0.0942675
	Suc-M2	0.197504	0.197405	0.220728	0.235785	0.234887	0.0588133	0.0666022	0.11814	0.112893	0.132432
	Suc-M3	0.156227	0.146198	0.115908	0.143573	0.156217	0.0412113	0.0245398	0.0769602	0.0527264	0.0759865
	Suc-M4	0.0715447	0.0743468	0.0526995	0.0611362	0.0662978	0.0365249	0.0280227	0.0703511	0.0365867	0.0447988
	Fum-M0	0.221154	0.237656	0.505043	0.295086	0.276267	1	0.970248	1	0.949738	0.911784
	Fum-M1	0.217805	0.218974	0.0728561	0.177602	0.183084	0	0	0	0.0138229	0.0205483
	Fum-M2	0.251752	0.249643	0.0841201	0.223672	0.238178	0	0.0297521	0	0.0364387	0.0449063
	Fum-M3	0.179287	0.177349	0.0370824	0.130365	0.136876	0	0	0	0	0.0227615
	Fum-M4	0.130003	0.116377	0.300898	0.173275	0.165596	0	0	0	0	0
	Mal-M0	0.468475	0.377232	0.672173	0.557485	0.453512	0.867391	0.924533	0.955484	0.945781	0.899375
	Mal-M1	0.154945	0.187514	0.0966981	0.134674	0.159342	0.0359096	0.0180416	0.0106414	0.0127709	0.0257348
	Mal-M2	0.185734	0.211134	0.117059	0.169475	0.209128	0.0493378	0.0338128	0.0149532	0.0225998	0.0400567
	Mal-M3	0.132388	0.151951	0.0751056	0.0957684	0.119651	0.0293535	0.0136416	0.0107288	0.0115166	0.0211111
	Mal-M4	0.0584576	0.0721693	0.0389644	0.0425978	0.0583673	0.0180077	0.00997099	0.00819258	0.00733152	0.0137223
			Note：M0-M6 represents the number of carbons in a selected metabolite labeled with 13C atom.
