# Supplementary material for: Metabolic plasticity, essentiality and therapeutic potential of ribose-5-phosphate synthesis in Toxoplasma gondii
Source: Nat Commun. 2024 Apr 8;15:2999. doi: 10.1038/s41467-024-47097-8 (PMC11001932; doi:10.1038/s41467-024-47097-8)
Supplement: Supplementary file 10 — Supplememtary Data 7 [file 41467_2024_47097_MOESM10_ESM.xlsx]

## Sheet: Peak area
	Supplementary Data 7. The metabolomics dataset of intracellular parasites of the DiCre and Δtkt strains grown under standard tissue culture conditions
	original data	Peak area											Fig. 6C							Fig. 6D			Fig. 6E
		DiCre-1	DiCre-2	DiCre-3	DiCre-4	DiCre-5	Δtkt-1	Δtkt-2	Δtkt-3	Δtkt-4	Δtkt-5		Ru5P		Xu5P		R5P			AMP			IMP
	Ru5P	2.57048e+07	2.02284e+07	8.99886e+06	1.55712e+07	3.8859e+07	5.46825e+07	5.79245e+07	4.30129e+07	4.01369e+07	8.64636e+07		DiCre	Δtkt	DiCre	Δtkt	DiCre	Δtkt		DiCre	Δtkt		DiCre	Δtkt
	Xu5P	2.61169e+07	1.99945e+07	9.06912e+06	1.53815e+07	3.92057e+07	5.49396e+07	5.79293e+07	4.3141e+07	4.00613e+07	8.64014e+07		26.2835	43.7874	26.7049	43.9933	6.62561	22.0821		117.806	0.84849		1.26526	0.0105808
	R5P	6.47971e+06	7.20542e+06	2.05343e+06	5.76102e+06	1.18802e+07	2.75765e+07	2.00576e+07	2.08535e+07	8.98656e+06	3.06619e+07		20.6032	55.8389	20.365	55.8435	7.33894	19.3354		56.6122	4.77565		0.217436	0.282806
	AMP	1.15212e+08	5.55823e+07	7.77129e+07	1.07617e+07	1.17325e+08	1.05961e+06	4.95402e+06	232630	2.35375e+06	4.46421e+06		9.04265	40.8975	9.11325	41.0193	2.06342	19.8279		78.0911	0.221189		0.59854	0.00692439
	IMP	1.2374e+06	213480	595642	160302	1.14761e+06	13213.5	293369	7282.56	532150	161286		15.316	40.3659	15.1294	40.2899	5.66659	9.03783		10.5853	2.36718		0.157675	0.535186
internal reference	Phenylalanine-d5	9.7798e+07	9.81807e+07	9.95158e+07	1.01666e+08	1.09299e+08	1.24882e+08	1.03735e+08	1.05173e+08	9.94327e+07	1.17765e+08		35.5528	73.4206	35.87	73.3677	10.8694	26.0366		107.343	3.79079		1.04997	0.136956
	treated data	Relative levels
		DiCre-1	DiCre-2	DiCre-3	DiCre-4	DiCre-5	Δtkt-1	Δtkt-2	Δtkt-3	Δtkt-4	Δtkt-5
	Ru5P	26.2835	20.6032	9.04265	15.316	35.5528	43.7874	55.8389	40.8975	40.3659	73.4206
	Xu5P	26.7049	20.365	9.11325	15.1294	35.87	43.9933	55.8435	41.0193	40.2899	73.3677
	R5P	6.62561	7.33894	2.06342	5.66659	10.8694	22.0821	19.3354	19.8279	9.03783	26.0366
	AMP	117.806	56.6122	78.0911	10.5853	107.343	0.84849	4.77565	0.221189	2.36718	3.79079
	IMP	1.26526	0.217436	0.59854	0.157675	1.04997	0.0105808	0.282806	0.00692439	0.535186	0.136956
	Relative levels=(Peak area/Phenylalanine-d5)*100
