# Supplementary material for: Metabolic plasticity, essentiality and therapeutic potential of ribose-5-phosphate synthesis in Toxoplasma gondii
Source: Nat Commun. 2024 Apr 8;15:2999. doi: 10.1038/s41467-024-47097-8 (PMC11001932; doi:10.1038/s41467-024-47097-8)
Supplement: Supplementary file 11 — Supplememtary Data 8 [file 41467_2024_47097_MOESM11_ESM.xlsx]

## Sheet: Fractional isotopologue abundan
	The metabolomics dataset of intracellular parasites of the DiCre and Δtkt strains incubated for 12 h in a medium with 8 mM 1,2-13C2-glucose.
	original data	Fractional isotopologue abundance
		DiCre-1	DiCre-2	DiCre-3	DiCre-4	DiCre-5	Δtkt-1	Δtkt-2	Δtkt-3	Δtkt-4	Δtkt-5
	F6P-M0	0.659604	0.528542	0.692345	0.63102	0.650461	0.856845	0.873253	0.860428	0.839412	0.831626
	F6P-M1	0.0208923	0.0381406	0.0170385	0.0312123	0.027679	0.00917094	0.00827339	0.007306	0.0198423	0.0255162
	F6P-M2	0.319504	0.433317	0.290616	0.337767	0.32186	0.133984	0.118474	0.132266	0.140746	0.142858
	F6P-M3	0	0	0	0	0	0	0	0	0	0
	F6P-M4	0	0	0	0	0	0	0	0	0	0
	F6P-M5	0	0	0	0	0	0	0	0	0	0
	F6P-M6	0	0	0	0	0	0	0	0	0	0
	3PG-M0	0.763774	0.735935	0.761108	0.711666	0.717724	0.869071	0.859906	0.840132	0.836564	0.846949
	3PG-M1	0.0195165	0.0240345	0.0380235	0.0473158	0.0512126	0	0.00626475	0	0.0110175	0.0139945
	3PG-M2	0.216709	0.24003	0.200869	0.241018	0.231064	0.130929	0.133829	0.159868	0.152419	0.139056
	3PG-M3	0	0	0	0	0	0	0	0	0	0
	PEP-M0	0.920936	0.702313	0.76816	0.704025	0.685636	0.786405	0.824528	0.78284	0.827891	0.830971
	PEP-M1	0	0	0	0	0	0	0	0	0	0
	PEP-M2	0.0790644	0.297687	0.23184	0.295975	0.314364	0.213595	0.175472	0.21716	0.172109	0.169029
	PEP-M3	0	0	0	0	0	0	0	0	0	0
	Suc-M0	0.298953	0.305767	0.28252	0.274266	0.364882	0.682095	0.61454	0.713831	0.608261	0.895669
	Suce-M1	0.257785	0.253316	0.28152	0.266948	0.261847	0.136263	0.143019	0.0829823	0.119202	0.101926
	Suc-M2	0.280456	0.275252	0.285128	0.284619	0.253862	0.169243	0.209498	0.201676	0.236091	0
	Suc-M3	0.162806	0.165664	0.150832	0.174168	0.119409	0.0123995	0.032943	0.00151068	0.0364462	0.0024053
	Suc-M4	0	0	0	0	0	0	0	0	0	0
	Mal-M0	0.256869	0.320323	0.252702	0.235217	0.431551	0.705658	0.68006	0.725654	0.687394	0.864314
	Mal-M1	0.334537	0.417573	0.319954	0.290486	0.359903	0.166639	0.174539	0.133746	0.144996	0.062865
	Mal-M2	0.318149	0.247512	0.327136	0.32361	0.208546	0.127703	0.145401	0.1406	0.16761	0.0728207
	Mal-M3	0.0904451	0.014593	0.0899976	0.12748	0	0	0	0	0	0
	Mal-M4	0	0	0.0102109	0.0232063	0	0	0	0	0	0
	GABA-M0	0.655584	0.336577	0.386782	0.454159	0.581222	0.640766	0.570496	0.726158	0.856652	0.86189
	GABA-M1	0.0464309	0.179508	0.167482	0.151124	0.0878765	0.0901936	0.112093	0.0464355	0	0.00841531
	GABA-M2	0.248215	0.285696	0.305773	0.267808	0.223081	0.232611	0.252247	0.204788	0.133514	0.124536
	GABA-M3	0.0497698	0.163655	0.104578	0.105931	0.0969445	0.0317626	0.0534576	0.0154672	0.00983374	0.00515876
	GABA-M4	0	0.0345644	0.0353856	0.0209769	0.0108759	0.00466669	0.0117064	0.00715117	0	0
		Note：M0-M6 represents the number of carbons in a selected metabolite labeled with 13C atom.
