# Supplementary material for: Metabolic plasticity, essentiality and therapeutic potential of ribose-5-phosphate synthesis in Toxoplasma gondii
Source: Nat Commun. 2024 Apr 8;15:2999. doi: 10.1038/s41467-024-47097-8 (PMC11001932; doi:10.1038/s41467-024-47097-8)
Supplement: Supplementary file 12 — Supplememtary Data 9 [file 41467_2024_47097_MOESM12_ESM.xlsx]

## Sheet: Peak area
		Supplementary Data 9. Relative levels of AMP and IMP in DiCre and ΔsbpaseΔtal parasites
		original data	Peak area												Fig. S5B			Fig. S5C
			DiCre-1	DiCre-2	DiCre-3	DiCre-4	DiCre-5	ΔsbpaseΔtal-1	ΔsbpaseΔtal-2	ΔsbpaseΔtal-3	ΔsbpaseΔtal-4	ΔsbpaseΔtal-5			AMP			IMP
		AMP	2.47529e+07	1.50049e+07	3.03647e+07	1.40788e+07	2.54225e+07	2.16339e+07	1.25672e+07	1.4211e+07	1.47192e+07	6.19999e+06			DiCre	ΔsbpaseΔtal		DiCre	ΔsbpaseΔtal
		IMP	109149	53801.9	67675.9	14526.7	89356.9	28696.2	8347.04	58574.7	94213.7	18218.4			23.4934	21.0839		0.103595	0.0279666
	internal refernce	Phenylalanine-d5	1.05361e+08	8.1315e+07	1.03233e+08	9.99111e+07	9.3328e+07	1.02609e+08	9.09708e+07	7.16901e+07	9.39732e+07	8.70427e+07			18.4529	13.8145		0.0661648	0.00917552
															29.4136	19.8228		0.0655562	0.0817054
															14.0914	15.6632		0.0145396	0.100256
		original data	Relative levels												27.2399	7.12293		0.095745	0.0209305
			DiCre-1	DiCre-2	DiCre-3	DiCre-4	DiCre-5	ΔsbpaseΔtal-1	ΔsbpaseΔtal-2	ΔsbpaseΔtal-3	ΔsbpaseΔtal-4	ΔsbpaseΔtal-5
		AMP	23.4934	18.4529	29.4136	14.0914	27.2399	21.0839	13.8145	19.8228	15.6632	7.12293
		IMP	0.103595	0.0661648	0.0655562	0.0145396	0.095745	0.0279666	0.00917552	0.0817054	0.100256	0.0209305
		Relative levels=(Peak area/Phenylalanine-d5)*100
