# Supplementary material for: Metabolic plasticity, essentiality and therapeutic potential of ribose-5-phosphate synthesis in Toxoplasma gondii
Source: Nat Commun. 2024 Apr 8;15:2999. doi: 10.1038/s41467-024-47097-8 (PMC11001932; doi:10.1038/s41467-024-47097-8)
Supplement: Supplementary file 13 — Supplememtary Data 10 [file 41467_2024_47097_MOESM13_ESM.xlsx]

## Sheet: proteomics dataset
Supplementary Data 10. The proteomics dataset of WT and Δtkt strains
Protein accession	Protein description	Gene name	Δtkt/WT Ratio	Δtkt/WT P value (levene test (python 3.76 ), two tailed	Regulated Type	Coverage [%]	Peptides	PSMs	Unique Peptides	MW [kDa]	Intensity WT-1	Intensity WT-2	Intensity WT-3	Intensity WT-4	Intensity Δtkt-1	Intensity Δtkt-2	Intensity Δtkt-3	Intensity Δtkt-4	WT-1	WT-2	WT-3	WT-4	Δtkt-1	Δtkt-2	Δtkt-3	Δtkt-4	Subcellular localization	KEGG KO No.	KEGG Gene	KEGG pathway	Biological Process	Cellular Component	Molecular Function	Pfam ID	Domain description	KOG category	KOG NO.	KOG description
TGGT1_292975-t26_1-p1	Protein transport protein SEC31(predict) GN=TGGT1_292975	TGGT1_292975	10.9176	6.05228e-06	Up	2	4	5	4	295.4	356095	509211		530752	2.03424e+06	1.70518e+06	2.13583e+06	2.02689e+06	0.19842	0.27998		0.278807	3.09076	2.30539	2.89533	2.73104	nucleus
TGGT1_293000-t26_1-p1	3'5'-cyclic nucleotide phosphodiesterase domain-containing protein GN=TGGT1_293000	TGGT1_293000	0.430613	1.70415e-05	Down	3	3	7	3	243.8	3.05383e+06	3.60672e+06	3.04762e+06	3.14675e+06	530893	515196	584302	501096	1.20658	1.40616	1.10644	1.17211	0.571959	0.493901	0.561645	0.478752	plasma membrane	K01120	cpdP; 3',5'-cyclic-nucleotide phosphodiesterase [EC:3.1.4.17]	map00230 Purine metabolism; map01100 Metabolic pathways				PF00233	PF00233 3'5'-cyclic nucleotide phosphodiesterase	T	KOG3689	Cyclic nucleotide phosphodiesterase
TGGT1_293170-t26_1-p1	Calponin-homology (CH) domain-containing protein(predict) GN=TGGT1_293170	TGGT1_293170	0.454008	0.000246385	Down	2	3	6	3	359.4	915812	1.00224e+06	1.08022e+06	777525	153029	168871	168180		1.11229	1.20113	1.20553	0.89026	0.506789	0.497644	0.49693		nucleus
TGGT1_293190-t26_1-p1	endonuclease/exonuclease/phosphatase family protein GN=TGGT1_293190	TGGT1_293190	4.39246	0.00102833	Up	10	4	24	4	76.2	1.00634e+06	2.26467e+06	1.37887e+06	2.12848e+06	2.78991e+06	3.49939e+06	3.42046e+06	1.7351e+06	0.326988	0.726105	0.411682	0.652	2.47184	2.75888	2.70384	1.36329	cytoplasm	K15909	SHIP2, INPPL1; phosphatidylinositol-3,4,5-trisphosphate 5-phosphatase 2 [EC:3.1.3.86]	map00562 Inositol phosphate metabolism; map01100 Metabolic pathways; map04070 Phosphatidylinositol signaling system						U	KOG0565	Inositol polyphosphate 5-phosphatase and related proteins
TGGT1_293430-t26_1-p1	Putative transmembrane protein(predict) GN=TGGT1_293430	TGGT1_293430	0.375277	1.8198e-08	Down	21	6	20	6	44.6	1.20009e+07	1.1932e+07	1.22045e+07	1.1937e+07	1.67979e+06	1.75202e+06	1.76318e+06	1.75051e+06	1.29153	1.26711	1.20688	1.21109	0.492936	0.457492	0.461636	0.455546	plasma membrane
TGGT1_293480-t26_1-p1	MoeA N-terminal region (domain I and II) domain-containing protein GN=TGGT1_293480	TGGT1_293480	0.391133	0.00647615	Down	12	8	17	8	133.7	1.74095e+06	2.3315e+06	2.54005e+06	1.85831e+06	380328	213551	250504	419447	1.05895	1.39938	1.41967	1.06562	0.630803	0.315172	0.370695	0.616942	nucleus	K15376	GPHN; gephyrin [EC:2.10.1.1 2.7.7.75]	map00790 Folate biosynthesis; map01100 Metabolic pathways; map01240 Biosynthesis of cofactors				PF00994	PF00994 Probable molybdopterin binding domain	H	KOG2371	Molybdopterin biosynthesis protein
TGGT1_293730-t26_1-p1	DHHC zinc finger domain-containing protein GN=TGGT1_293730	TGGT1_293730	0.258385	2.96084e-06	Down	21	15	48	15	107	1.16793e+07	1.28182e+07	1.28032e+07	1.39458e+07	1.36337e+06	1.34095e+06	1.30763e+06	1.06294e+06	1.22787	1.32976	1.23683	1.38221	0.390837	0.342061	0.334451	0.270225	nucleus	K20032	ZDHHC13_17, HIP14; palmitoyltransferase ZDHHC13/17 [EC:2.3.1.225]							M	KOG4177	Ankyrin
TGGT1_293770-t26_1-p1	chitinase-like protein CLP1 GN=TGGT1_293770	TGGT1_293770	0.436697	0.000674087	Down	30	11	40	11	74.9	2.03398e+07	1.61021e+07	1.95475e+07	1.82176e+07	2.0229e+06	3.32753e+06	4.06816e+06	3.17517e+06	1.3875	1.08388	1.22527	1.17158	0.376275	0.550762	0.675145	0.523757	extracellular							PF00182	PF00182 Chitinase class I	R	KOG4742	Predicted chitinase
TGGT1_293860-t26_1-p1	CS domain protein(predict) GN=TGGT1_293860	TGGT1_293860	0.482081	0.000872879	Down	18	2	11	2	25.4	637664	444871	661110	766293	98227.2	110007	121616	136271	1.26871	0.873399	1.20864	1.43733	0.532899	0.53106	0.588669	0.655615	cytoplasm							PF04969	PF04969 CS domain
TGGT1_294220-t26_1-p1	Putative transmembrane protein(predict) GN=TGGT1_294220	TGGT1_294220	3.81461	3.17488e-07	Up	13	5	17	5	62.2	1.51179e+07	1.38733e+07	1.76527e+07	1.75711e+07	2.21665e+07	2.19169e+07	2.4255e+07	2.57741e+07	0.565387	0.511968	0.606624	0.619507	2.26045	1.98878	2.20682	2.33085	cytoplasm							PF15801	PF15801 zf-MYND-like zinc finger, mRNA-binding
TGGT1_294420-t26_1-p1	programmed cell death protein 2, c-terminal domain-containing protein GN=TGGT1_294420	TGGT1_294420	2.21203	0.000577254	Up	13	5	12	5	65.2	2.28203e+06	3.73261e+06	2502360	3.05223e+06	2.42627e+06	2.54578e+06	2.66437e+06	2.22145e+06	0.630621	1.01781	0.635406	0.795165	1.82823	1.70695	1.79124	1.48444	cytoplasm,nucleus	K14801	TSR4; pre-rRNA-processing protein TSR4					PF04194	PF04194 Programmed cell death protein 2, C-terminal putative domain	R	KOG2061	Uncharacterized MYND Zn-finger protein
TGGT1_294430-t26_1-p1	Protein SDA1(predict) GN=TGGT1_294430	TGGT1_294430	2.72633	2.74099e-05	Up	4	3	7	3	100.5	4503153	3.79508e+06	5.14875e+06	4.87086e+06	3.61024e+06	5.10077e+06	4.89492e+06	5.69671e+06	0.708767	0.589408	0.744633	0.722744	1.54941	1.94795	1.87432	2.16814	cytoplasm	K14856	SDA1, SDAD1; protein SDA1							DZ	KOG2229	Protein required for actin cytoskeleton organization and cell cycle progression
TGGT1_294640-t26_1-p1	ribonucleoside-diphosphate reductase large chain GN=TGGT1_294640	TGGT1_294640	0.475682	0.00059608	Down	33	20	90	20	98.1	3.2107e+07	3.34847e+07	4.04307e+07	3.62523e+07	5.44901e+06	5.65145e+06	7.63032e+06	7.35495e+06	1.1292	1.16205	1.30658	1.20199	0.522555	0.482264	0.652867	0.6255	cytoplasm	K10807	RRM1; ribonucleoside-diphosphate reductase subunit M1 [EC:1.17.4.1]	map00230 Purine metabolism; map00240 Pyrimidine metabolism; map00480 Glutathione metabolism; map01100 Metabolic pathways	GO:0006139 nucleobase-containing compound metabolic process; GO:0006725 cellular aromatic compound metabolic process; GO:0006753 nucleoside phosphate metabolic process; GO:0006793 phosphorus metabolic process; GO:0006796 phosphate-containing compound metabolic process; GO:0006807 nitrogen compound metabolic process; GO:0008152 metabolic process; GO:0009058 biosynthetic process; GO:0009117 nucleot…	GO:0005622 intracellular anatomical structure; GO:0005737 cytoplasm; GO:0005829 cytosol; GO:0005971 ribonucleoside-diphosphate reductase complex; GO:0032991 protein-containing complex; GO:1902494 catalytic complex; GO:1990204 oxidoreductase complex;	GO:0000166 nucleotide binding; GO:0003824 catalytic activity; GO:0004748 ribonucleoside-diphosphate reductase activity, thioredoxin disulfide as acceptor; GO:0005488 binding; GO:0005515 protein binding; GO:0016491 oxidoreductase activity; GO:0016725 oxidoreductase activity, acting on CH or CH2 groups; GO:0016728 oxidoreductase activity, acting on CH or CH2 groups, disulfide as acceptor; GO:003609…	PF03477; PF00317	PF03477 ATP cone domain; PF00317 Ribonucleotide reductase, all-alpha domain	F	KOG1112	Ribonucleotide reductase, alpha subunit
TGGT1_294790-t26_1-p1	Putative transmembrane protein(predict) GN=TGGT1_294790	TGGT1_294790	0.40349	5.4703e-09	Down	21	5	15	5	37.7	1.23271e+07	1.25444e+07	1.2426e+07	1.28084e+07	1.78809e+06	1.99103e+06	2014784	2.00125e+06	1.26062	1.26585	1.16764	1.23485	0.498606	0.494034	0.501262	0.494884	plasma membrane
TGGT1_294980-t26_1-p1	Putative transmembrane protein(predict) GN=TGGT1_294980	TGGT1_294980	0.0558909	8.4866e-07	Down	31	5	23	5	29.2	6.27636e+06	7749054	6.78454e+06	5.42008e+06	108094	113953	180597	166069	1.38677	1.68948	1.37743	1.129	0.0651244	0.061091	0.0970777	0.0887281	plasma membrane
TGGT1_295125-t26_1-p1	rhoptry protein ROP4 GN=TGGT1_295125	TGGT1_295125	0.346668	5.15028e-06	Down	42	12	120	5	40.1	7.10462e+07	8.77766e+07	7.99676e+07	9.47789e+07	1.02542e+07	1.19004e+07	1.018e+07	1.22007e+07	1.1126	1.3564	1.15071	1.39927	0.43787	0.452183	0.387846	0.462021	extracellular
TGGT1_295380-t26_1-p1	hypothetical protein GN=TGGT1_295380	TGGT1_295380	4.51679	5.77349e-09	Up	1	2	5	2	209.8	1.62484e+06	1.78257e+06	2.01895e+06	1.80668e+06	2.91998e+06	3.23814e+06	3.08465e+06	3.32204e+06	0.485963	0.526077	0.554846	0.509409	2.38131	2.34986	2.24445	2.40256	mitochondria,nucleus
TGGT1_295450-t26_1-p1	sjoegren syndrome nuclear autoantigen 1 family protein GN=TGGT1_295450	TGGT1_295450	0.447896	0.00259413	Down	25	2	10	2	16.9	3.09415e+06	2.51444e+06	2.81764e+06	3.32888e+06	283456	628431	602286	537370	1.32698	1.06407	1.11036	1.3459	0.331476	0.653935	0.628401	0.557278	cytoplasm	K16780	SSNA1; sjoegren syndrome nuclear autoantigen 1
TGGT1_295630-t26_1-p1	Putative transmembrane protein(predict) GN=TGGT1_295630	TGGT1_295630	0.332645	0.000470745	Down	25	2	8	2	16.5	1.34567e+06	1.75987e+06	1.82055e+06	1.46315e+06	172940	150248	187244	309724	1.10523	1.42627	1.37394	1.1329	0.387303	0.299416	0.374137	0.615124	extracellular
TGGT1_295650-t26_1-p1	hypothetical protein GN=TGGT1_295650	TGGT1_295650	3.99285	3.37445e-06	Up	10	5	17	5	74.6	2.47734e+06	2.84624e+06	2.69271e+06	2.86498e+06	3.86415e+06	4.16695e+06	4.28506e+06	4.42394e+06	0.53107	0.602069	0.530407	0.579001	2.25873	2.16739	2.23478	2.29325	cytoplasm
TGGT1_295680-t26_1-p1	putative periodic tryptophan protein PWP2 GN=TGGT1_295680	TGGT1_295680	2.80124	9.28309e-07	Up	5	5	21	5	136.7	6.40546e+06	5.68352e+06	6.22951e+06	6.55158e+06	5.93556e+06	6.51595e+06	6.65444e+06	7.77696e+06	0.732869	0.641655	0.654912	0.706665	1.85175	1.80887	1.85225	2.1516	cytoplasm	K14558	PWP2, UTP1; periodic tryptophan protein 2	map03008 Ribosome biogenesis in eukaryotes	GO:0000003 reproduction; GO:0000122 negative regulation of transcription by RNA polymerase II; GO:0000429 carbon catabolite regulation of transcription from RNA polymerase II promoter; GO:0000430 regulation of transcription from RNA polymerase II promoter by glucose; GO:0000433 carbon catabolite repression of transcription from RNA polymerase II promoter by glucose; GO:0001196 regulation of matin…	GO:0005622 intracellular anatomical structure; GO:0005634 nucleus; GO:0017053 transcription repressor complex; GO:0032991 protein-containing complex; GO:0043226 organelle; GO:0043227 membrane-bounded organelle; GO:0043229 intracellular organelle; GO:0043231 intracellular membrane-bounded organelle;	GO:0005488 binding; GO:0005515 protein binding; GO:0005543 phospholipid binding; GO:0008289 lipid binding; GO:0019899 enzyme binding; GO:0035091 phosphatidylinositol binding; GO:0036033 mediator complex binding; GO:0042393 histone binding; GO:0042826 histone deacetylase binding; GO:0043167 ion binding; GO:0043168 anion binding; GO:0044877 protein-containing complex binding; GO:0080025 phosphatidy…			A	KOG0291	WD40-repeat-containing subunit of the 18S rRNA processing complex
TGGT1_207370-t26_1-p1	hypothetical protein GN=TGGT1_207370	TGGT1_207370	0.31152	0.00364218	Down	8	8	16	8	142.9	2.08785e+06	2.47333e+06	4.81179e+06	4.76871e+06	453513	519869	276749	420684	0.781826	0.913906	1.65566	1.68346	0.463067	0.472344	0.252121	0.380928	mitochondria
TGGT1_207430-t26_1-p1	putative ATP-dependent RNA helicase DDX1 GN=TGGT1_207430	TGGT1_207430	2.13354	1.77734e-06	Up	8	5	14	5	82.7	4.12364e+06	4.54616e+06	4.49206e+06	4.15786e+06	3.09669e+06	3.79014e+06	3.4517e+06	3.92899e+06	0.773002	0.840916	0.773746	0.734786	1.58285	1.72389	1.57414	1.78097	nucleus	K13177	DDX1; ATP-dependent RNA helicase DDX1 [EC:3.6.4.13]					PF00270; PF00271	PF00270 DEAD/DEAH box helicase; PF00271 Helicase conserved C-terminal domain	A	KOG0349	Putative DEAD-box RNA helicase DDX1
TGGT1_207450-t26_1-p1	DNA segment, Chr 10, Wayne State University 52, expressed family protein GN=TGGT1_207450	TGGT1_207450	0.201816	2.4375e-09	Down	6	2	4	2	56.3	4.92243e+06	5344304	5482477	5.26739e+06	361276	416363	405578	452635	1.28669	1.37847	1.31682	1.29803	0.257501	0.264072	0.257918	0.286102	cytoplasm	K14415	RTCB, rtcB; tRNA-splicing ligase RtcB (3'-phosphate/5'-hydroxy nucleic acid ligase) [EC:6.5.1.8]							S	KOG3833	Uncharacterized conserved protein, contains RtcB domain
TGGT1_207830-t26_1-p1	MORN repeat-containing protein GN=TGGT1_207830	TGGT1_207830	2.27873	5.85201e-06	Up	22	6	24	6	39.8	6.85578e+06	6.2539e+06	6.48977e+06	6.51187e+06	5.1855e+06	5.29193e+06	5.83755e+06	6.65026e+06	0.827168	0.744554	0.719482	0.740687	1.70597	1.54919	1.71348	1.94022	mitochondria									T	KOG0229	Phosphatidylinositol-4-phosphate 5-kinase
TGGT1_207920-t26_1-p1	Putative transmembrane protein(predict) GN=TGGT1_207920	TGGT1_207920	7.34798	9.58658e-08	Up	6	3	9	3	80.4	144189	146344	165686	188523	417996	524492	457358	421888	0.346153	0.346671	0.365488	0.426669	2.73622	3.05511	2.67117	2.44911	plasma membrane
TGGT1_207990-t26_1-p1	ribosomal RNA large subunit methyltransferase J protein GN=TGGT1_207990	TGGT1_207990	2.79843	5.0345e-06	Up	21	14	38	14	109.4	4.14012e+07	4.37755e+07	4.5469e+07	4.27245e+07	3.57021e+07	4.69367e+07	5.43596e+07	5.08204e+07	0.678718	0.708135	0.684929	0.660307	1.59593	1.867	2.16802	2.01461	cytoplasm,nucleus	K14857	SPB1, FTSJ3; AdoMet-dependent rRNA methyltransferase SPB1 [EC:2.1.1.-]					PF07780	PF07780 Spb1 C-terminal domain	AR	KOG1098	Putative SAM-dependent rRNA methyltransferase SPB1
TGGT1_208030-t26_1-p1	microneme protein MIC4 GN=TGGT1_208030	TGGT1_208030	0.374324	1.12829e-07	Down	42	20	142	20	63	3.5758e+08	3.78514e+08	4.01829e+08	3.71939e+08	5.33477e+07	5.38768e+07	5.22624e+07	5.78099e+07	1.22589	1.28047	1.26583	1.20211	0.498699	0.448161	0.435892	0.479245	extracellular							PF00024; PF14295	PF00024 PAN domain; PF14295 PAN domain
TGGT1_208370-t26_1-p1	putative myosin heavy chain GN=TGGT1_208370	TGGT1_208370	4.90272	0.0148816	Up	25	20	91	20	124.7	1.2913e+07	1.19734e+07	1.24284e+07	1.26021e+07	1.23129e+07	3.55122e+07	1.20822e+07	3.5704e+07	0.5254	0.480717	0.464657	0.483393	1.36606	3.50587	1.19597	3.51283	plasma membrane
TGGT1_208400B-t26_1-p1	Proteophosphoglycan ppg4, related(predict) GN=TGGT1_208400B	TGGT1_208400B	2.1839	0.00218676	Up	3	3	7	3	199.3	1.26368e+06	1.18619e+06	1.43589e+06	905060	681167	1.07389e+06	1.32987e+06	976971	0.845224	0.782882	0.88249	0.570695	1.24232	1.7428	2.16398	1.58013	nucleus
TGGT1_208540-t26_1-p1	DEAD/DEAH box helicase domain-containing protein GN=TGGT1_208540	TGGT1_208540	0.489352	0.0252741	Down	10	9	25	8	114.4	5.32987e+06	4.03325e+06	6.08924e+06	4.32157e+06	374756	1.11673e+06	1.12179e+06	1.16903e+06	1.33974	1.00039	1.40644	1.02409	0.25686	0.681096	0.686009	0.710568	nucleus	K14808	DDX54, DBP10; ATP-dependent RNA helicase DDX54/DBP10 [EC:3.6.4.13]		GO:0006139 nucleobase-containing compound metabolic process; GO:0006412 translation; GO:0006413 translational initiation; GO:0006518 peptide metabolic process; GO:0006725 cellular aromatic compound metabolic process; GO:0006807 nitrogen compound metabolic process; GO:0008152 metabolic process; GO:0009058 biosynthetic process; GO:0009059 macromolecule biosynthetic process; GO:0009987 cellular proc…	GO:0005622 intracellular anatomical structure; GO:0005737 cytoplasm; GO:0005829 cytosol; GO:0016281 eukaryotic translation initiation factor 4F complex; GO:0032991 protein-containing complex;	GO:0000339 RNA cap binding; GO:0003676 nucleic acid binding; GO:0003723 RNA binding; GO:0003724 RNA helicase activity; GO:0003725 double-stranded RNA binding; GO:0003729 mRNA binding; GO:0003824 catalytic activity; GO:0004386 helicase activity; GO:0005488 binding; GO:0008135 translation factor activity, RNA binding; GO:0008186 ATP-dependent activity, acting on RNA; GO:0016462 pyrophosphatase acti…	PF00270; PF00271; PF08147	PF00270 DEAD/DEAH box helicase; PF00271 Helicase conserved C-terminal domain; PF08147 DBP10CT (NUC160) domain	A	KOG0337	ATP-dependent RNA helicase
TGGT1_208730-t26_1-p1	putative microneme protein GN=TGGT1_208730	TGGT1_208730	11.2741	0.000306755	Up	3	3	4	3	106.4	225397	302342	264639	69094.4	849142	969597	977509	965402	0.288684	0.382105	0.311446	0.0834277	2.96551	3.01315	3.04584	2.98992	extracellular
TGGT1_208830-t26_1-p1	hypothetical protein GN=TGGT1_208830	TGGT1_208830	0.264358	0.000375902	Down	17	8	22	8	54.9	1.25776e+07	1.15409e+07	1.46499e+07	1.21286e+07	1.76263e+06	1.17526e+06	794187	1.37582e+06	1.32979	1.20402	1.42322	1.20889	0.508146	0.301491	0.204277	0.351741	extracellular
TGGT1_209108-t26_1-p1	Putative mRNA decapping enzyme(predict) GN=TGGT1_209108	TGGT1_209108	0.265887	0.000407524	Down	28	6	14	6	41	1.17326e+06	1.248e+06	1.27571e+06	1.14409e+06	120882	152598	68365	153694	1.30179	1.36637	1.30062	1.19674	0.365724	0.410818	0.18454	0.412363	nucleus									KA	KOG2868	Decapping enzyme complex component DCP1
TGGT1_209160-t26_1-p1	myristoyl CoA:protein N-myristoyltransferase GN=TGGT1_209160	TGGT1_209160	2.40259	0.00746678	Up	52	16	98	16	52.3	1.20186e+08	1.19045e+08	147861605	135657620	8.18991e+07	1.61787e+08	9.71292e+07	1.45779e+08	0.705058	0.689115	0.797041	0.750253	1.31007	2.30287	1.38622	2.06797	cytoplasm,nucleus	K00671	NMT; glycylpeptide N-tetradecanoyltransferase [EC:2.3.1.97]		GO:0006464 cellular protein modification process; GO:0006497 protein lipidation; GO:0006498 N-terminal protein lipidation; GO:0006499 N-terminal protein myristoylation; GO:0006807 nitrogen compound metabolic process; GO:0006810 transport; GO:0006839 mitochondrial transport; GO:0006996 organelle organization; GO:0007005 mitochondrion organization; GO:0007006 mitochondrial membrane organization; GO…	GO:0005622 intracellular anatomical structure; GO:0005737 cytoplasm; GO:0005829 cytosol; GO:0005886 plasma membrane; GO:0016020 membrane; GO:0019898 extrinsic component of membrane; GO:0071944 cell periphery;	GO:0003824 catalytic activity; GO:0004379 glycylpeptide N-tetradecanoyltransferase activity; GO:0016410 N-acyltransferase activity; GO:0016740 transferase activity; GO:0016746 acyltransferase activity; GO:0016747 acyltransferase activity, transferring groups other than amino-acyl groups; GO:0019107 myristoyltransferase activity;	PF01233; PF02799	PF01233 Myristoyl-CoA:protein N-myristoyltransferase, N-terminal domain; PF02799 Myristoyl-CoA:protein N-myristoyltransferase, C-terminal domain	I	KOG2779	N-myristoyl transferase
TGGT1_209210-t26_1-p1	KH domain protein(predict) GN=TGGT1_209210	TGGT1_209210	3.43947	9.59964e-06	Up	22	26	131	26	166.8	3.82382e+07	4.27339e+07	4.28322e+07	4.53597e+07	5.06203e+07	5.82855e+07	5.69058e+07	5.83559e+07	0.575639	0.634795	0.592484	0.643747	2.07788	2.12896	2.08411	2.12429	nucleus							PF00013	PF00013 KH domain
TGGT1_209250-t26_1-p1	Putative transmembrane protein(predict) GN=TGGT1_209250	TGGT1_209250	2.7515	2.04613e-06	Up	5	3	9	3	108.8	1.04741e+06	845272	1.01972e+06	894041	974947	1.00602e+06	1.00025e+06	1.05096e+06	0.791204	0.630052	0.707795	0.636679	2.00815	1.84387	1.8382	1.9197	cytoplasm
TGGT1_209420-t26_1-p1	hypothetical protein GN=TGGT1_209420	TGGT1_209420	0.468916	4.87059e-05	Down	38	8	34	8	26.8	2.18687e+07	1.98983e+07	25733186	2.0297e+07	3.22541e+06	4.10327e+06	4.67742e+06	3.88393e+06	1.24885	1.12127	1.35031	1.09272	0.502243	0.568552	0.649835	0.536331	nucleus
TGGT1_209430-t26_1-p1	putative 40S ribosomal protein S4 GN=TGGT1_209430	TGGT1_209430	0.337068	0.00930537	Down	17	3	13	3	21.5	1.60464e+06	1.70055e+06	1.91201e+06	1.64366e+06	116236	267525	197184	320583	1.22403	1.28001	1.34017	1.182	0.241769	0.495147	0.36593	0.591332	cytoplasm	K14560	IMP3; U3 small nucleolar ribonucleoprotein protein IMP3	map03008 Ribosome biogenesis in eukaryotes	GO:0006139 nucleobase-containing compound metabolic process; GO:0006364 rRNA processing; GO:0006396 RNA processing; GO:0006725 cellular aromatic compound metabolic process; GO:0006807 nitrogen compound metabolic process; GO:0008152 metabolic process; GO:0009987 cellular process; GO:0010467 gene expression; GO:0016070 RNA metabolic process; GO:0016072 rRNA metabolic process; GO:0022613 ribonucleop…	GO:0005622 intracellular anatomical structure; GO:0005634 nucleus; GO:0005654 nucleoplasm; GO:0005730 nucleolus; GO:0030684 preribosome; GO:0030686 90S preribosome; GO:0031974 membrane-enclosed lumen; GO:0031981 nuclear lumen; GO:0032040 small-subunit processome; GO:0032991 protein-containing complex; GO:0034457 Mpp10 complex; GO:0043226 organelle; GO:0043227 membrane-bounded organelle; GO:004322…	GO:0003676 nucleic acid binding; GO:0003723 RNA binding; GO:0005488 binding; GO:0030515 snoRNA binding; GO:0097159 organic cyclic compound binding; GO:1901363 heterocyclic compound binding;	PF01479	PF01479 S4 domain	A	KOG4655	U3 small nucleolar ribonucleoprotein (snoRNP) component
TGGT1_209500-t26_1-p1	hypothetical protein GN=TGGT1_209500	TGGT1_209500	0.0715642	2.37563e-05	Down	4	7	13	7	312.9	1.6047e+06	579642	1.12377e+06	900368	30718.8	27728.9	28118.3	29346.6	2.19725	0.783167	1.4139	1.16225	0.114692	0.092124	0.093667	0.0971674	cytoplasm
TGGT1_209800-t26_1-p1	formate/nitrite transporter protein GN=TGGT1_209800	TGGT1_209800	2.07155	0.000324166	Up	10	3	30	3	44.3	1.20371e+07	1.00493e+07	1.01296e+07	1.18823e+07	7.68187e+06	9.28834e+06	9.52307e+06	8.81403e+06	0.8976	0.739443	0.694075	0.83532	1.56196	1.68055	1.72762	1.58932	plasma membrane
TGGT1_209850-t26_1-p1	RNA recognition motif-containing protein GN=TGGT1_209850	TGGT1_209850	2.75364	3.76935e-05	Up	7	9	27	9	170.9	12695158	1.80774e+07	1.75382e+07	1.59856e+07	1.52059e+07	2.03575e+07	1.74483e+07	1.51544e+07	0.567488	0.797374	0.720372	0.673658	1.85343	2.20799	1.89751	1.63807	nucleus	K22909	ZC3H13; zinc finger CCCH domain-containing protein 13					PF00076	PF00076 RNA recognition motif. (a.k.a. RRM, RBD, or RNP domain)	A	KOG0105	Alternative splicing factor ASF/SF2 (RRM superfamily)
TGGT1_209890-t26_1-p1	Cyclin, putative(predict) GN=TGGT1_209890	TGGT1_209890	0.234683	4.28932e-07	Down	45	7	22	7	22	1.21037e+07	1.22537e+07	1.2354e+07	1.23392e+07	985453	1.25083e+06	1.23743e+06	967574	1.33981	1.33844	1.25656	1.28766	0.297443	0.335952	0.333239	0.258991	nucleus
TGGT1_209985-t26_1-p1	cAMP-dependent protein kinase GN=TGGT1_209985	TGGT1_209985	6.2948	0.00011783	Up	40	8	39	7	29.6	1.20254e+07	1.08313e+07	1.04992e+07	6.51154e+06	2.7049e+07	1.57417e+07	2.80357e+07	2.57179e+07	0.521986	0.463925	0.418764	0.266462	3.20151	1.65793	2.96061	2.69943	cytoplasm,peroxisome	K08794	CAMK1; calcium/calmodulin-dependent protein kinase I [EC:2.7.11.17]							T	KOG0192	Tyrosine kinase specific for activated (GTP-bound) p21cdc42Hs
TGGT1_321450-t26_1-p1	Myb family DNA-binding domain-containing protein GN=TGGT1_321450	TGGT1_321450	2.03744	1.42221e-07	Up	3	10	38	10	436.3	5.31708e+06	5.24295e+06	5.59502e+06	5.70098e+06	4.02261e+06	4.11949e+06	4.42326e+06	4.57956e+06	0.807252	0.785453	0.780533	0.815976	1.66528	1.51751	1.63377	1.68126	nucleus									K	KOG1878	Nuclear receptor coregulator SMRT/SMRTER, contains Myb-like domains
TGGT1_321540-t26_1-p1	WW domain-containing protein(predict) GN=TGGT1_321540	TGGT1_321540	0.499548	0.0188362	Down	3	2	3	2	116.6	85122848	85158064	84020528	65166032	12571412	22559732	18580856	8.07885e+06	1.32202	1.30505	1.19903	0.954125	0.532377	0.850119	0.702051	0.303401	nucleus
TGGT1_321640-t26_1-p1	cell division protein CDC48AP GN=TGGT1_321640	TGGT1_321640	2.30297	0.00174059	Up	16	13	60	12	112.8	1.56835e+07	1.1318e+07	1.41325e+07	1.6536e+07	1.15021e+07	1.34181e+07	1.29191e+07	1.33558e+07	0.853031	0.607434	0.70631	0.847902	1.70586	1.77079	1.70949	1.75658	plasma membrane	K13525	VCP, CDC48; transitional endoplasmic reticulum ATPase	map04141 Protein processing in endoplasmic reticulum	GO:0000731 DNA synthesis involved in DNA repair; GO:0002082 regulation of oxidative phosphorylation; GO:0006139 nucleobase-containing compound metabolic process; GO:0006140 regulation of nucleotide metabolic process; GO:0006163 purine nucleotide metabolic process; GO:0006259 DNA metabolic process; GO:0006281 DNA repair; GO:0006301 postreplication repair; GO:0006302 double-strand break repair; GO:…	GO:0000502 proteasome complex; GO:0005622 intracellular anatomical structure; GO:0005634 nucleus; GO:0005654 nucleoplasm; GO:0005694 chromosome; GO:0005737 cytoplasm; GO:0005783 endoplasmic reticulum; GO:0005789 endoplasmic reticulum membrane; GO:0005811 lipid droplet; GO:0005829 cytosol; GO:0012505 endomembrane system; GO:0016020 membrane; GO:0031974 membrane-enclosed lumen; GO:0031981 nuclear l…	GO:0000166 nucleotide binding; GO:0002020 protease binding; GO:0003824 catalytic activity; GO:0005102 signaling receptor binding; GO:0005488 binding; GO:0005515 protein binding; GO:0005524 ATP binding; GO:0008047 enzyme activator activity; GO:0016462 pyrophosphatase activity; GO:0016504 peptidase activator activity; GO:0016787 hydrolase activity; GO:0016817 hydrolase activity, acting on acid anhy…	PF02359; PF00004; PF17862	PF02359 Cell division protein 48 (CDC48), N-terminal domain; PF00004 ATPase family associated with various cellular activities (AAA); PF17862 AAA+ lid domain	O	KOG0730	AAA+-type ATPase
TGGT1_221180-t26_1-p1	Putative transmembrane protein(predict) GN=TGGT1_221180	TGGT1_221180	0.307163	1.30006e-05	Down	10	5	28	5	79.2	1.10818e+07	8.67977e+06	1.17298e+07	9.31031e+06	938170	1.37894e+06	1.18717e+06	1.34372e+06	1.43742	1.11094	1.39803	1.13849	0.331817	0.433984	0.374627	0.421461	plasma membrane
TGGT1_221230-t26_1-p1	TYR_PHOSPHATASE_2 domain-containing protein(predict) GN=TGGT1_221230	TGGT1_221230	2.30244	0.00908571	Up	23	9	40	9	61.7	2.06249e+07	2.02704e+07	2.03699e+07	1.42794e+07	8.58661e+06	2.28316e+07	1.92016e+07	1.74128e+07	0.850584	0.824893	0.771912	0.555173	0.965586	2.28463	1.92652	1.73648	plasma membrane
TGGT1_221330-t26_1-p1	DNA gyrase/topoisomerase IV, A subunit domain-containing protein GN=TGGT1_221330	TGGT1_221330	3.31972	4.54497e-07	Up	3	3	13	3	175.7	2.08481e+06	2.23588e+06	2.30523e+06	2.02181e+06	2.27617e+06	2.74495e+06	2.9863e+06	3.09026e+06	0.62519	0.66161	0.635203	0.57158	1.86121	1.99725	2.17866	2.24087	extracellular	K02469	gyrA; DNA gyrase subunit A [EC:5.6.2.2]							B	KOG0355	DNA topoisomerase type II
TGGT1_221380-t26_1-p1	alba 1 GN=TGGT1_221380	TGGT1_221380	0.413111	1.09841e-05	Down	28	7	47	7	27.2	9.51911e+07	9.93206e+07	1.08925e+08	9.94908e+07	1.58768e+07	1.7234e+07	1.72929e+07	1.35344e+07	1.2073	1.24299	1.2694	1.18958	0.549068	0.530346	0.533579	0.415084	cytoplasm	K14525	RPP25; ribonucleases P/MRP protein subunit RPP25 [EC:3.1.26.5]	map03008 Ribosome biogenesis in eukaryotes						S	KOG2567	Uncharacterized conserved protein
TGGT1_221522-t26_1-p1	adaptor complexes medium subunit family protein GN=TGGT1_221522	TGGT1_221522	0.352096	0.00195425	Down	23	10	44	10	61.1	1.46688e+07	1.46099e+07	1.39785e+07	1.53475e+07	2.22637e+06	1.48271e+06	2.33092e+06	1.86864e+06	1.30586	1.28339	1.14345	1.28805	0.540434	0.320267	0.504824	0.402257	nucleus	K20471	COPD, ARCN1, RET2; coatomer subunit delta							U	KOG2635	Medium subunit of clathrin adaptor complex
TGGT1_221850-t26_1-p1	putative prohibitin family protein GN=TGGT1_221850	TGGT1_221850	5.53944	8.29729e-08	Up	16	3	8	3	23.8	2.38631e+06	2.39694e+06	2.39715e+06	2.41317e+06	5.35558e+06	5.13432e+06	4.6429e+06	5.28016e+06	0.470894	0.466725	0.434655	0.448926	2.88168	2.45828	2.22893	2.51953	mitochondria
TGGT1_221970-t26_1-p1	Cgd8_940 protein(predict) GN=TGGT1_221970	TGGT1_221970	0.419258	0.000182249	Down	15	3	11	3	25.3	3.73722e+06	4.16564e+06	3.90244e+06	3.76402e+06	513620	710788	566082	735701	1.22289	1.34503	1.17336	1.16114	0.458275	0.564332	0.450641	0.582127	nucleus
TGGT1_222050-t26_1-p1	hypothetical protein GN=TGGT1_222050	TGGT1_222050	3.53212	1.82649e-08	Up	5	5	11	5	155.8	1.24875e+07	1.30622e+07	1.32531e+07	1.36875e+07	1.55124e+07	1.75433e+07	1.96132e+07	1.88762e+07	0.596128	0.615307	0.581349	0.616002	2.01924	2.03203	2.27785	2.17899	nucleus
TGGT1_222160-t26_1-p1	aldehyde dehydrogenase GN=TGGT1_222160	TGGT1_222160	2.71052	5.09331e-06	Up	32	10	49	10	53.7	2.30517e+07	2.15412e+07	1.99669e+07	2.54732e+07	2.09065e+07	2.59733e+07	2.27398e+07	2.46347e+07	0.74066	0.682959	0.589496	0.771598	1.83164	2.02487	1.77751	1.91398	cytoplasm	K00128	ALDH; aldehyde dehydrogenase (NAD+) [EC:1.2.1.3]	map00010 Glycolysis / Gluconeogenesis; map00053 Ascorbate and aldarate metabolism; map00071 Fatty acid degradation; map00280 Valine, leucine and isoleucine degradation; map00310 Lysine degradation; map00330 Arginine and proline metabolism; map00340 Histidine metabolism; map00380 Tryptophan metabolism; map00410 beta-Alanine metabolism; map00561 Glycerolipid metabolism; map00620 Pyruvate metabolism…						C	KOG2450	Aldehyde dehydrogenase
TGGT1_222192-t26_1-p1	DUF384 domain-containing protein(predict) GN=TGGT1_222192	TGGT1_222192	0.392074	0.000266959	Down	9	3	10	3	64.7	317193	297567	347556	310991		39466	48842.7	60027	1.15599	1.0701	1.16388	1.06849		0.348984	0.433051	0.528995	nucleus
TGGT1_222270-t26_1-p1	hypothetical protein GN=TGGT1_222270	TGGT1_222270	0.476031	0.00582021	Down	21	4	15	4	41.6	1.2979e+07	1.77062e+07	2.06422e+07	1.67235e+07	2.86337e+06	1.92663e+06	4.14265e+06	3502283	0.954846	1.28536	1.3954	1.15988	0.574397	0.343909	0.741449	0.623045	mitochondria
TGGT1_222660-t26_1-p1	leucine rich repeat-containing protein GN=TGGT1_222660	TGGT1_222660	0.492014	0.000809706	Down	4	6	11	6	209.8	1.81575e+06	1.82413e+06	2.4065e+06	2.21632e+06	291846	358989	386659	532431	1.09345	1.08394	1.33162	1.25825	0.479225	0.524538	0.566476	0.775322	mitochondria
TGGT1_222900-t26_1-p1	phosphoserine phosphatase GN=TGGT1_222900	TGGT1_222900	2.99899	1.05504e-07	Up	7	8	32	8	191.3	4.19799e+06	4.79845e+06	5.14999e+06	5.05441e+06	4.93054e+06	5.96107e+06	5.42032e+06	5.86274e+06	0.600771	0.677606	0.677217	0.681915	1.924	2.06988	1.88714	2.02883	cytoplasm	K01079	serB, PSPH; phosphoserine phosphatase [EC:3.1.3.3]	map00260 Glycine, serine and threonine metabolism; map01100 Metabolic pathways; map01110 Biosynthesis of secondary metabolites; map01200 Carbon metabolism; map01230 Biosynthesis of amino acids						E	KOG1615	Phosphoserine phosphatase
TGGT1_223020-t26_1-p1	coproporphyrinogen III oxidase GN=TGGT1_223020	TGGT1_223020	2.28634	1.26538e-05	Up	22	7	24	7	41.7	1.03307e+07	1.08964e+07	1.04951e+07	1.10108e+07	7.19008e+06	1.0177e+07	1.03527e+07	1.01314e+07	0.759087	0.790046	0.7086	0.762731	1.44059	1.81441	1.85065	1.80015	cytoplasm	K00228	CPOX, hemF; coproporphyrinogen III oxidase [EC:1.3.3.3]	map00860 Porphyrin metabolism; map01100 Metabolic pathways; map01110 Biosynthesis of secondary metabolites; map01240 Biosynthesis of cofactors						H	KOG1518	Coproporphyrinogen III oxidase CPO/HEM13
TGGT1_223050-t26_1-p1	ribosomal protein RPS20 GN=TGGT1_223050	TGGT1_223050	0.408498	2.31707e-05	Down	23	6	41	6	25.8	1.80815e+08	1.56391e+08	1.79453e+08	1.65252e+08	2.96701e+07	2.64282e+07	2.61172e+07	2.45377e+07	1.35754	1.15862	1.23801	1.16966	0.60741	0.481438	0.477042	0.445481	nucleus	K02969	RP-S20e, RPS20; small subunit ribosomal protein S20e	map03010 Ribosome				PF00338	PF00338 Ribosomal protein S10p/S20e	J	KOG0900	40S ribosomal protein S20
TGGT1_297210-t26_1-p1	hypothetical protein GN=TGGT1_297210	TGGT1_297210	25.144	3.72073e-10	Up	0	2	9	2	444.7	978884	899053	1.00537e+06	1.09486e+06	8.2347e+06	9.94694e+06	9.81033e+06	1.06053e+07	0.136139	0.12338	0.128479	0.14355	3.12279	3.35657	3.3193	3.56658	nucleus
TGGT1_297420-t26_1-p1	putative beta-tubulin cofactor D GN=TGGT1_297420	TGGT1_297420	98.9545	7.02295e-11	Up	3	5	13	5	221.1	1.99013e+06	1.9948e+06	1.95522e+06	1.83412e+06	6.5216e+07	7.45863e+07	7.36161e+07	8.38254e+07	0.0386338	0.0382115	0.0348766	0.0335664	3.4521	3.51317	3.47672	3.93494	plasma membrane	K21767	TBCD; tubulin-specific chaperone D							O	KOG1943	Beta-tubulin folding cofactor D
TGGT1_297530-t26_1-p1	DNA-directed RNA polymerase I RPA2 GN=TGGT1_297530	TGGT1_297530	2.58084	1.42976e-06	Up	10	9	23	9	141.2	7.50326e+06	7.51154e+06	8.76774e+06	7.51872e+06	7.72807e+06	7173113	8.35028e+06	7.76973e+06	0.71288	0.704213	0.765434	0.673446	2.00208	1.65359	1.9301	1.78504	nucleus	K03002	RPA2, POLR1B; DNA-directed RNA polymerase I subunit RPA2 [EC:2.7.7.6]	map03020 RNA polymerase	GO:0006139 nucleobase-containing compound metabolic process; GO:0006351 transcription, DNA-templated; GO:0006366 transcription by RNA polymerase II; GO:0006725 cellular aromatic compound metabolic process; GO:0006807 nitrogen compound metabolic process; GO:0008152 metabolic process; GO:0009058 biosynthetic process; GO:0009059 macromolecule biosynthetic process; GO:0009987 cellular process; GO:001…	GO:0000428 DNA-directed RNA polymerase complex; GO:0005622 intracellular anatomical structure; GO:0005634 nucleus; GO:0005654 nucleoplasm; GO:0005665 RNA polymerase II, core complex; GO:0005737 cytoplasm; GO:0010494 cytoplasmic stress granule; GO:0016591 RNA polymerase II, holoenzyme; GO:0030880 RNA polymerase complex; GO:0031974 membrane-enclosed lumen; GO:0031981 nuclear lumen; GO:0032991 prote…	GO:0003676 nucleic acid binding; GO:0003677 DNA binding; GO:0005488 binding; GO:0097159 organic cyclic compound binding; GO:1901363 heterocyclic compound binding;	PF04565; PF00562; PF04560	PF04565 RNA polymerase Rpb2, domain 3; PF00562 RNA polymerase Rpb2, domain 6; PF04560 RNA polymerase Rpb2, domain 7	K	KOG0216	RNA polymerase I, second largest subunit
TGGT1_297710-t26_1-p1	Putative transmembrane protein(predict) GN=TGGT1_297710	TGGT1_297710	6.09621	0.00170977	Up	5	2	9	2	62.4	112932	464517	302079	356496	756929	419418	913326	794065	0.162314	0.658793	0.398946	0.483043	2.96646	1.46265	3.19357	2.75976	mitochondria
TGGT1_297780-t26_1-p1	ATPase/histidine kinase/DNA gyrase B/HSP90 domain-containing protein GN=TGGT1_297780	TGGT1_297780	2.5605	2.57703e-06	Up	3	4	18	4	148.2	2.46753e+06	2.63155e+06	2.88109e+06	2.86134e+06	2.76479e+06	2455771	2.81861e+06	2.60442e+06	0.680042	0.715639	0.729598	0.743422	2.07769	1.64216	1.88982	1.73565	cytoplasm,nucleus	K02470	gyrB; DNA gyrase subunit B [EC:5.6.2.2]		GO:0000819 sister chromatid segregation; GO:0006139 nucleobase-containing compound metabolic process; GO:0006259 DNA metabolic process; GO:0006265 DNA topological change; GO:0006276 plasmid maintenance; GO:0006725 cellular aromatic compound metabolic process; GO:0006807 nitrogen compound metabolic process; GO:0006996 organelle organization; GO:0007049 cell cycle; GO:0007059 chromosome segregation…	GO:0005622 intracellular anatomical structure; GO:0005737 cytoplasm; GO:0005829 cytosol; GO:0009295 nucleoid;	GO:0003824 catalytic activity; GO:0003916 DNA topoisomerase activity; GO:0003918 DNA topoisomerase type II (double strand cut, ATP-hydrolyzing) activity; GO:0008094 ATP-dependent activity, acting on DNA; GO:0016462 pyrophosphatase activity; GO:0016787 hydrolase activity; GO:0016817 hydrolase activity, acting on acid anhydrides; GO:0016818 hydrolase activity, acting on acid anhydrides, in phosphor…	PF02518; PF00204	PF02518 Histidine kinase-, DNA gyrase B-, and HSP90-like ATPase; PF00204 DNA gyrase B	B	KOG0355	DNA topoisomerase type II
TGGT1_297800-t26_1-p1	RecF/RecN/SMC N terminal domain-containing protein GN=TGGT1_297800	TGGT1_297800	0.375413	2.54501e-05	Down	13	13	31	13	139.4	7.08726e+06	8.09469e+06	7.61429e+06	8.18259e+06	926136	968473	1.21893e+06	1.38173e+06	1.18298	1.33324	1.16784	1.2876	0.42152	0.392231	0.494982	0.557697	cytoplasm	K06674	SMC2; structural maintenance of chromosome 2		GO:0000070 mitotic sister chromatid segregation; GO:0000278 mitotic cell cycle; GO:0000280 nuclear division; GO:0000819 sister chromatid segregation; GO:0006139 nucleobase-containing compound metabolic process; GO:0006259 DNA metabolic process; GO:0006281 DNA repair; GO:0006302 double-strand break repair; GO:0006725 cellular aromatic compound metabolic process; GO:0006807 nitrogen compound metabo…	GO:0000228 nuclear chromosome; GO:0000793 condensed chromosome; GO:0000794 condensed nuclear chromosome; GO:0000798 nuclear cohesin complex; GO:0005622 intracellular anatomical structure; GO:0005634 nucleus; GO:0005694 chromosome; GO:0008278 cohesin complex; GO:0030892 mitotic cohesin complex; GO:0031974 membrane-enclosed lumen; GO:0031981 nuclear lumen; GO:0032991 protein-containing complex; GO:…	GO:0000217 DNA secondary structure binding; GO:0003676 nucleic acid binding; GO:0003677 DNA binding; GO:0003680 minor groove of adenine-thymine-rich DNA binding; GO:0003690 double-stranded DNA binding; GO:0003824 catalytic activity; GO:0005488 binding; GO:0005515 protein binding; GO:0016462 pyrophosphatase activity; GO:0016787 hydrolase activity; GO:0016817 hydrolase activity, acting on acid anhy…	PF02463; PF06470	PF02463 RecF/RecN/SMC N terminal domain; PF06470 SMC proteins Flexible Hinge Domain	BD	KOG0933	Structural maintenance of chromosome protein 2 (chromosome condensation complex Condensin, subunit E)
TGGT1_297960A-t26_1-p1	rhoptry neck protein RON6 GN=TGGT1_297960A	TGGT1_297960A	0.249558	0.00917924	Down	4	4	14	4	157.6	2.50239e+06	2.54261e+06	1.5697e+06	2.4981e+06	262184	313400	235612	61932.9	1.48381	1.48769	0.855249	1.39645	0.423909	0.450895	0.339884	0.0888015	extracellular
TGGT1_297960B-t26_1-p1	rhoptry neck protein RON6 GN=TGGT1_297960B	TGGT1_297960B	0.448272	0.0012344	Down	17	8	51	8	77.5	1.9405e+07	1.96769e+07	2.03263e+07	2.00484e+07	3.87145e+06	2.25064e+06	3.6439e+06	3.87294e+06	1.23423	1.23495	1.18794	1.20214	0.671428	0.347331	0.563845	0.595661	nucleus
TGGT1_298020-t26_1-p1	DEAD-family helicase GN=TGGT1_298020	TGGT1_298020	0.249603	0.00319338	Down	13	10	25	10	130.9	4.85243e+06	5.34014e+06	5.46071e+06	5.03985e+06	666373	388518	355652	554092	1.2681	1.37707	1.31128	1.24166	0.474849	0.246354	0.226115	0.350148	nucleus	K12858	DDX23, PRP28; ATP-dependent RNA helicase DDX23/PRP28 [EC:3.6.4.13]	map03040 Spliceosome	GO:0008104 protein localization; GO:0033036 macromolecule localization; GO:0051179 localization;	GO:0005622 intracellular anatomical structure; GO:0005737 cytoplasm; GO:0032991 protein-containing complex; GO:0035770 ribonucleoprotein granule; GO:0036464 cytoplasmic ribonucleoprotein granule; GO:0043186 P granule; GO:0043226 organelle; GO:0043228 non-membrane-bounded organelle; GO:0043229 intracellular organelle; GO:0043232 intracellular non-membrane-bounded organelle; GO:0045495 pole plasm; …	GO:0003724 RNA helicase activity; GO:0003824 catalytic activity; GO:0004386 helicase activity; GO:0008186 ATP-dependent activity, acting on RNA; GO:0016462 pyrophosphatase activity; GO:0016787 hydrolase activity; GO:0016817 hydrolase activity, acting on acid anhydrides; GO:0016818 hydrolase activity, acting on acid anhydrides, in phosphorus-containing anhydrides; GO:0016887 ATP hydrolysis activit…	PF00270; PF00271	PF00270 DEAD/DEAH box helicase; PF00271 Helicase conserved C-terminal domain	A	KOG0333	U5 snRNP-like RNA helicase subunit
TGGT1_252210-t26_1-p1	pentatricopeptide repeat domain-containing protein GN=TGGT1_252210	TGGT1_252210	0.378652	9.80242e-07	Down	3	3	8	3	201.2	720725	727973	834742	815413		110528	114565	123201	1.08325	1.07965	1.15283	1.15539		0.403073	0.418911	0.447765	cytoplasm									R	KOG4197	FOG: PPR repeat
TGGT1_252340-t26_1-p1	Putative MBOAT domain, related protein(predict) GN=TGGT1_252340	TGGT1_252340	2.48826	1.8497e-07	Up	10	9	22	9	138.8	9.25815e+06	8.8023e+06	1.01056e+07	9.30965e+06	8.81466e+06	8.95362e+06	9.38182e+06	8.68796e+06	0.747739	0.701505	0.749964	0.708844	1.94122	1.7546	1.84342	1.69676	plasma membrane	K25162	GUP1_2; membrane-bound O-acyltransferase GUP1_2							T	KOG3860	Acyltransferase required for palmitoylation of Hedgehog (Hh) family of secreted signaling proteins
TGGT1_252380-t26_1-p1	PhoD-like phosphatase(predict) GN=TGGT1_252380	TGGT1_252380	2.12146	8.71574e-06	Up	8	8	25	8	135.1	3.3405e+06	3.47854e+06	3.94006e+06	3.47825e+06	2.33675e+06	3168859	3.26203e+06	2.8986e+06	0.763593	0.784615	0.827575	0.749556	1.45649	1.75755	1.81406	1.6022	plasma membrane	K01113	phoD; alkaline phosphatase D [EC:3.1.3.1]	map00790 Folate biosynthesis; map01100 Metabolic pathways; map01240 Biosynthesis of cofactors				PF09423	PF09423 PhoD-like phosphatase
TGGT1_252510-t26_1-p1	Cytoplasmic protein(predict) GN=TGGT1_252510	TGGT1_252510	2.37385	0.00060305	Up	21	12	63	12	80.5	4.82838e+06	5.06636e+06	6.1885e+06	5.42996e+06	3.80775e+06	7.11036e+06	4.23132e+06	4.57e+06	0.69338	0.717917	0.8166	0.735121	1.49102	2.47751	1.47828	1.58695	cytoplasm									U	KOG2395	Protein involved in vacuole import and degradation
TGGT1_253350-t26_1-p1	DUF4200 domain-containing protein(predict) GN=TGGT1_253350	TGGT1_253350	0.484577	0.00072805	Down	2	2	4	2	88.1	467486	581147	620880	538075	76562.6	110112	136338	90587.7	1.05604	1.29541	1.28877	1.1459	0.471599	0.603535	0.749276	0.494833	nucleus
TGGT1_253520-t26_1-p1	U3 small nucleolar RNA-associated protein 6 protein GN=TGGT1_253520	TGGT1_253520	0.486768	0.00162882	Down	5	6	17	6	140.5	1.85106e+06	2.2788e+06	2.51684e+06	3.16793e+06	465373	396928	403058	563436	0.941349	1.14352	1.17609	1.51879	0.64532	0.489775	0.498665	0.692869	nucleus	K14557	UTP6; U3 small nucleolar RNA-associated protein 6	map03008 Ribosome biogenesis in eukaryotes						R	KOG2396	HAT (Half-A-TPR) repeat-containing protein
TGGT1_253880-t26_1-p1	GNS1/SUR4 family protein GN=TGGT1_253880	TGGT1_253880	0.14589	0.000250855	Down	14	7	21	7	78.1	9.63962e+06	7.53115e+06	8.17563e+06	8.09835e+06	720635	443541	233096	451600	1.61724	1.24677	1.26035	1.28087	0.329666	0.180552	0.0951395	0.183208	plasma membrane	K10203	ELOVL6; elongation of very long chain fatty acids protein 6 [EC:2.3.1.199]	map00062 Fatty acid elongation; map01040 Biosynthesis of unsaturated fatty acids; map01100 Metabolic pathways; map01110 Biosynthesis of secondary metabolites; map01212 Fatty acid metabolism						I	KOG3072	Long chain fatty acid elongase
TGGT1_254120-t26_1-p1	putative autophagy-related protein 8 atg8 GN=TGGT1_254120	TGGT1_254120	2.37254	8.35659e-07	Up	29	3	13	3	14.2	1.17236e+07	1.28417e+07	1.17793e+07	1.30458e+07	9.85408e+06	1.12068e+07	1.21132e+07	1.20784e+07	0.733471	0.792782	0.677166	0.769461	1.68106	1.70121	1.84371	1.8273	cytoplasm,nucleus	K08341	GABARAP, ATG8, LC3; GABA(A) receptor-associated protein	map04136 Autophagy - other	GO:0000045 autophagosome assembly; GO:0000422 autophagy of mitochondrion; GO:0006810 transport; GO:0006891 intra-Golgi vesicle-mediated transport; GO:0006914 autophagy; GO:0006950 response to stress; GO:0006995 cellular response to nitrogen starvation; GO:0006996 organelle organization; GO:0007005 mitochondrion organization; GO:0007033 vacuole organization; GO:0007154 cell communication; GO:00081…	GO:0000139 Golgi membrane; GO:0000421 autophagosome membrane; GO:0005622 intracellular anatomical structure; GO:0005737 cytoplasm; GO:0005773 vacuole; GO:0005774 vacuolar membrane; GO:0005776 autophagosome; GO:0005794 Golgi apparatus; GO:0005829 cytosol; GO:0012505 endomembrane system; GO:0016020 membrane; GO:0031090 organelle membrane; GO:0031984 organelle subcompartment; GO:0043226 organelle; G…	GO:0000149 SNARE binding; GO:0005488 binding; GO:0005515 protein binding; GO:0019899 enzyme binding; GO:0051117 ATPase binding;	PF02991	PF02991 Autophagy protein Atg8 ubiquitin like	Z	KOG1654	Microtubule-associated anchor protein involved in autophagy and membrane trafficking
TGGT1_254650-t26_1-p1	zinc finger protein GN=TGGT1_254650	TGGT1_254650	0.352145	0.014184	Down	15	3	7	3	44.6	1.73086e+06	2.08459e+06	2.56413e+06	2.37657e+06	181373	142148	703253	166319	1.03011	1.22419	1.40222	1.33341	0.294332	0.205266	1.01823	0.239353	nucleus	K12872	RBM22, SLT11; pre-mRNA-splicing factor RBM22/SLT11	map03040 Spliceosome				PF18345; PF00076	PF18345 Zinc finger domain; PF00076 RNA recognition motif. (a.k.a. RRM, RBD, or RNP domain)	R	KOG0153	Predicted RNA-binding protein (RRM superfamily)
TGGT1_254720-t26_1-p1	dense granule protein GRA8 GN=TGGT1_254720	TGGT1_254720	2.23338	1.49591e-05	Up	16	4	26	4	28.5	1.38848e+07	1.44636e+07	14519405	15575778	1.2219e+07	1.19274e+07	1.22411e+07	1.38279e+07	0.756632	0.777733	0.727023	0.80018	1.81563	1.57705	1.62284	1.82212	extracellular
TGGT1_275650-t26_1-p1	p97(predict) GN=TGGT1_275650	TGGT1_275650	0.496211	4.78974e-08	Down	54	39	261	39	101.1	2.17565e+08	2.04593e+08	2.33451e+08	2.31135e+08	3.92279e+07	4.45575e+07	4.29526e+07	4.26488e+07	1.21978	1.13186	1.20266	1.22166	0.599697	0.606132	0.585859	0.578197	cytoplasm,nucleus
TGGT1_276110-t26_1-p1	cytochrome b5 family heme/steroid binding domain-containing protein GN=TGGT1_276110	TGGT1_276110	0.166415	1.09971e-05	Down	40	4	8	4	15.2	3.45831e+06	3.79339e+06	3.96743e+06	3.38959e+06	296526	175838	226630	227591	1.31812	1.42668	1.38949	1.21795	0.308175	0.162614	0.210146	0.20976	cytoplasm	K23490	CYB5; cytochrome b5					PF00173	PF00173 Cytochrome b5-like Heme/Steroid binding domain	C	KOG0537	Cytochrome b5
TGGT1_276170-t26_1-p1	phosphatidylinositol 3- and 4-kinase GN=TGGT1_276170	TGGT1_276170	2.92427	4.32883e-05	Up	14	10	43	10	134.5	1.35852e+07	1.10562e+07	18153132	1.66896e+07	1.36929e+07	1.79016e+07	18462822	1.68432e+07	0.636478	0.511131	0.781487	0.737149	1.74927	2.03499	2.10439	1.90817	nucleus									T	KOG2381	Phosphatidylinositol 4-kinase
TGGT1_298970-t26_1-p1	LSM3, U6 small nuclear RNA associated isoform 2 family protein GN=TGGT1_298970	TGGT1_298970	0.099907	1.10903e-05	Down	56	3	11	3	10.7	5.04685e+06	4.06352e+06	4.70336e+06	4.3999e+06		169304		192178	1.20659	0.958632	1.03324	0.991689		0.0982112		0.111102	cytoplasm	K12622	LSM3; U6 snRNA-associated Sm-like protein LSm3	map03018 RNA degradation; map03040 Spliceosome				PF01423	PF01423 LSM domain	A	KOG3460	Small nuclear ribonucleoprotein (snRNP) LSM3
TGGT1_299050-t26_1-p1	ribosomal protein RPL17 GN=TGGT1_299050	TGGT1_299050	0.484712	1.22617e-06	Down	49	10	96	10	22.3	3.35462e+08	3.08865e+08	3.3019e+08	3.22921e+08	5.8222e+07	6.14076e+07	6.45045e+07	5.80088e+07	1.29018	1.17216	1.16688	1.17084	0.610576	0.57304	0.603545	0.539484	cytoplasm	K02880	RP-L17e, RPL17; large subunit ribosomal protein L17e	map03010 Ribosome				PF00237	PF00237 Ribosomal protein L22p/L17e	J	KOG3353	60S ribosomal protein L22
TGGT1_299080-t26_1-p1	VTC domain-containing protein GN=TGGT1_299080	TGGT1_299080	4.01697	0.0110582	Up	5	4	6	4	138.5	270413	1.22962e+06	274412	238409	552106	924472	1.20369e+06	495827	0.308575	1.38456	0.287732	0.256477	1.7179	2.55964	3.34162	1.36817	plasma membrane							PF09359	PF09359 VTC domain	P	KOG1161	Protein involved in vacuolar polyphosphate accumulation, contains SPX domain
TGGT1_299130-t26_1-p1	AP2 domain transcription factor AP2III-3(predict) GN=TGGT1_299130	TGGT1_299130	2.05507	4.82452e-06	Up	0	2	9	2	346.9	7.60702e+06	8.01369e+06	7.47113e+06	7.26756e+06	5.30164e+06	5.79799e+06	6.51472e+06	6.49197e+06	0.826994	0.859665	0.746325	0.744849	1.5716	1.52939	1.72304	1.70663	plasma membrane
TGGT1_299200-t26_1-p1	putative Bet3 transport protein GN=TGGT1_299200	TGGT1_299200	2.30308	4.29923e-06	Up	9	2	7	2	21.2	2.21563e+06	1.84488e+06	2.02915e+06	2.01907e+06	1.71766e+06	1844160	1.69751e+06	1.93764e+06	0.857148	0.704261	0.721316	0.73638	1.81192	1.73105	1.59765	1.81262	cytoplasm,nucleus	K20302	TRAPPC3, BET3; trafficking protein particle complex subunit 3		GO:0006810 transport; GO:0006888 endoplasmic reticulum to Golgi vesicle-mediated transport; GO:0016192 vesicle-mediated transport; GO:0046907 intracellular transport; GO:0048193 Golgi vesicle transport; GO:0051179 localization; GO:0051234 establishment of localization; GO:0051641 cellular localization; GO:0051649 establishment of localization in cell;	GO:0000139 Golgi membrane; GO:0005622 intracellular anatomical structure; GO:0005737 cytoplasm; GO:0005794 Golgi apparatus; GO:0005829 cytosol; GO:0012505 endomembrane system; GO:0016020 membrane; GO:0030008 TRAPP complex; GO:0031090 organelle membrane; GO:0031984 organelle subcompartment; GO:0032991 protein-containing complex; GO:0043226 organelle; GO:0043227 membrane-bounded organelle; GO:00432…				U	KOG3330	Transport protein particle (TRAPP) complex subunit
TGGT1_210690-t26_1-p1	ribosomal protein RPS6 GN=TGGT1_210690	TGGT1_210690	0.467746	6.32974e-07	Down	35	8	88	8	28.9	1.77072e+08	1.8312e+08	1.82489e+08	1.80614e+08	3.04011e+07	3.31647e+07	3.57369e+07	3.10632e+07	1.22822	1.25335	1.1631	1.18105	0.574987	0.558155	0.603051	0.521012	cytoplasm	K02991	RP-S6e, RPS6; small subunit ribosomal protein S6e	map03010 Ribosome						J	KOG1646	40S ribosomal protein S6
TGGT1_210960-t26_1-p1	putative replication factor C subunit 4 GN=TGGT1_210960	TGGT1_210960	2.30938	1.43056e-05	Up	31	9	39	9	39.3	2.31828e+07	2.39444e+07	2.97152e+07	2.27684e+07	1.83972e+07	2.41027e+07	2.45627e+07	2.1639e+07	0.72895	0.742925	0.858547	0.674927	1.57735	1.83888	1.87897	1.6453	cytoplasm	K10755	RFC2_4; replication factor C subunit 2/4	map03030 DNA replication; map03420 Nucleotide excision repair; map03430 Mismatch repair	GO:0000819 sister chromatid segregation; GO:0006139 nucleobase-containing compound metabolic process; GO:0006259 DNA metabolic process; GO:0006260 DNA replication; GO:0006261 DNA-dependent DNA replication; GO:0006271 DNA strand elongation involved in DNA replication; GO:0006272 leading strand elongation; GO:0006281 DNA repair; GO:0006298 mismatch repair; GO:0006725 cellular aromatic compound meta…	GO:0005622 intracellular anatomical structure; GO:0005634 nucleus; GO:0005657 replication fork; GO:0005663 DNA replication factor C complex; GO:0005694 chromosome; GO:0005737 cytoplasm; GO:0005829 cytosol; GO:0031389 Rad17 RFC-like complex; GO:0031390 Ctf18 RFC-like complex; GO:0031391 Elg1 RFC-like complex; GO:0032991 protein-containing complex; GO:0043226 organelle; GO:0043227 membrane-bounded …		PF00004; PF08542	PF00004 ATPase family associated with various cellular activities (AAA); PF08542 Replication factor C C-terminal domain	L	KOG0991	Replication factor C, subunit RFC2
TGGT1_211090-t26_1-p1	aminotransferase, class V superfamily protein GN=TGGT1_211090	TGGT1_211090	4.92344	2.7992e-09	Up	8	4	20	4	68.2	1.94714e+07	2.0558e+07	2.13863e+07	2.08571e+07	3.55362e+07	3.79909e+07	3.90578e+07	4.35067e+07	0.48369	0.503918	0.488155	0.488446	2.40704	2.28983	2.36042	2.61338	mitochondria	K04487	iscS, NFS1; cysteine desulfurase [EC:2.8.1.7]	map00730 Thiamine metabolism; map01100 Metabolic pathways; map01240 Biosynthesis of cofactors; map04122 Sulfur relay system	GO:0001522 pseudouridine synthesis; GO:0006139 nucleobase-containing compound metabolic process; GO:0006396 RNA processing; GO:0006399 tRNA metabolic process; GO:0006400 tRNA modification; GO:0006725 cellular aromatic compound metabolic process; GO:0006790 sulfur compound metabolic process; GO:0006807 nitrogen compound metabolic process; GO:0008033 tRNA processing; GO:0008152 metabolic process; G…	GO:0005622 intracellular anatomical structure; GO:0005737 cytoplasm; GO:0005829 cytosol;	GO:0003824 catalytic activity; GO:0005488 binding; GO:0009000 selenocysteine lyase activity; GO:0016740 transferase activity; GO:0016782 transferase activity, transferring sulphur-containing groups; GO:0016783 sulfurtransferase activity; GO:0016829 lyase activity; GO:0016846 carbon-sulfur lyase activity; GO:0019842 vitamin binding; GO:0030170 pyridoxal phosphate binding; GO:0031071 cysteine desul…	PF00266	PF00266 Aminotransferase class-V	E	KOG1549	Cysteine desulfurase NFS1
TGGT1_211340-t26_1-p1	hypothetical protein GN=TGGT1_211340	TGGT1_211340	4.51266	3.32848e-07	Up	1	2	5	2	239.8	2.18917e+06	2.16554e+06	2.43758e+06	1.87053e+06	3.46134e+06	4.13465e+06	3.88593e+06	3.58255e+06	0.546314	0.533258	0.558953	0.440067	2.35532	2.50355	2.35923	2.16188	cytoplasm
TGGT1_211460-t26_1-p1	hypothetical protein GN=TGGT1_211460	TGGT1_211460	2.09523	0.000325452	Up	15	9	40	9	105.6	6.72063e+06	7.71091e+06	7.8905e+06	7.28133e+06	5.78471e+06	4.65099e+06	7.2533e+06	6.15882e+06	0.744498	0.842885	0.803178	0.760425	1.74735	1.25012	1.95479	1.64979	plasma membrane
TGGT1_301150-t26_1-p1	SAG-related sequence SRS19B GN=TGGT1_301150	TGGT1_301150	5.07354	6.38675e-09	Up	7	2	10	2	41.5	1.21737e+06	1.231e+06	1.30062e+06	1.20511e+06	2.37829e+06	2.38758e+06	2.55211e+06	2348802	0.493014	0.491932	0.483994	0.460104	2.62632	2.34612	2.51448	2.30017	extracellular	K14143	SAG; major surface antigen
TGGT1_301410-t26_1-p1	ENTH domain-containing protein(predict) GN=TGGT1_301410	TGGT1_301410	0.285061	0.00844357	Down	7	6	15	6	106.2	3.27272e+06	3.79026e+06	3.68114e+06	3.70213e+06	588452	170317		393216	1.08706	1.24229	1.12352	1.15928	0.532964	0.137264		0.315829	nucleus
TGGT1_318260-t26_1-p1	transcription initiation factor TFIID subunit TAF5 GN=TGGT1_318260	TGGT1_318260	6.24742	1.23519e-08	Up	4	3	9	3	117.9	8.93714e+06	1.04804e+07	1.00625e+07	9.85403e+06	2.12645e+07	2.3848e+07	2.30302e+07	2.66195e+07	0.394632	0.456649	0.408274	0.410204	2.56032	2.55506	2.47402	2.8423	nucleus	K03130	TAF5; transcription initiation factor TFIID subunit 5	map03022 Basal transcription factors						K	KOG0263	Transcription initiation factor TFIID, subunit TAF5 (also component of histone acetyltransferase SAGA)
TGGT1_318480-t26_1-p1	SWI2/SNF2-containing protein RAD5 GN=TGGT1_318480	TGGT1_318480	2.97176	9.94073e-06	Up	3	5	12	4	191.3	1.2644e+07	8.93658e+06	1.25336e+07	1.20091e+07	1.2829e+07	1.29721e+07	1.37403e+07	1.31369e+07	0.757761	0.528479	0.690201	0.678503	2.09645	1.8863	2.00334	1.90378	nucleus	K15505	RAD5; DNA repair protein RAD5 [EC:5.6.2.-]					PF14555; PF00176; PF13920; PF00271	PF14555 UBA-like domain; PF00176 SNF2-related domain; PF13920 Zinc finger, C3HC4 type (RING finger); PF00271 Helicase conserved C-terminal domain	L	KOG1002	Nucleotide excision repair protein RAD16
TGGT1_318525-t26_1-p1	hypothetical protein GN=TGGT1_318525	TGGT1_318525	2.70681	0.000741427	Up	8	6	13	6	127.8	1.35417e+06	1.28038e+06	1.73179e+06	2.51206e+06	1.77242e+06	2.13354e+06	1.49225e+06	1.72157e+06	0.572813	0.534425	0.673114	1.00176	2.04432	2.18975	1.53565	1.76093	nucleus
TGGT1_318620-t26_1-p1	RNA-directed RNA polymerase GN=TGGT1_318620	TGGT1_318620	0.266822	2.12583e-05	Down	3	3	5	3	137	1095823	1.26392e+06	1.19268e+06	1.24397e+06		133737		120241	0.963582	1.09667	0.963667	1.03122		0.285334		0.255668	nucleus	K10706	SETX, ALS4; senataxin [EC:5.6.2.-]					PF13086; PF13087	PF13086 AAA domain; PF13087 AAA domain	A	KOG1801	tRNA-splicing endonuclease positive effector (SEN1)
TGGT1_318700-t26_1-p1	putative eukaryotic initiation factor-6 GN=TGGT1_318700	TGGT1_318700	2.29789	1.5609e-06	Up	14	3	6	3	28.6	1.61795e+07	1.7455e+07	18019166	17974277	15640075	15641056	14245687	1.59164e+07	0.730918	0.778096	0.747984	0.765504	1.92658	1.71445	1.56566	1.7387	mitochondria	K03264	EIF6; translation initiation factor 6	map03008 Ribosome biogenesis in eukaryotes	GO:0000054 ribosomal subunit export from nucleus; GO:0000460 maturation of 5.8S rRNA; GO:0000463 maturation of LSU-rRNA from tricistronic rRNA transcript (SSU-rRNA, 5.8S rRNA, LSU-rRNA); GO:0000466 maturation of 5.8S rRNA from tricistronic rRNA transcript (SSU-rRNA, 5.8S rRNA, LSU-rRNA); GO:0000470 maturation of LSU-rRNA; GO:0006139 nucleobase-containing compound metabolic process; GO:0006364 rRN…	GO:0005622 intracellular anatomical structure; GO:0005634 nucleus; GO:0005730 nucleolus; GO:0005737 cytoplasm; GO:0005829 cytosol; GO:0030684 preribosome; GO:0030687 preribosome, large subunit precursor; GO:0031974 membrane-enclosed lumen; GO:0031981 nuclear lumen; GO:0032991 protein-containing complex; GO:0043226 organelle; GO:0043227 membrane-bounded organelle; GO:0043228 non-membrane-bounded o…	GO:0005488 binding; GO:0043021 ribonucleoprotein complex binding; GO:0043023 ribosomal large subunit binding; GO:0044877 protein-containing complex binding;			J	KOG3185	Translation initiation factor 6 (eIF-6)
TGGT1_319560-t26_1-p1	microneme protein MIC3 GN=TGGT1_319560	TGGT1_319560	0.29618	1.57153e-07	Down	60	17	120	17	40.5	3.90229e+08	4.49658e+08	4.52943e+08	3.86097e+08	4.45256e+07	4.86013e+07	4.77247e+07	5.07129e+07	1.23531	1.40458	1.3175	1.15224	0.384334	0.3733	0.367544	0.388195	extracellular	K14144	MIC3; microneme protein
TGGT1_319710-t26_1-p1	kinesin motor domain-containing protein GN=TGGT1_319710	TGGT1_319710	3.20848	9.52911e-05	Up	3	3	5	3	143.5	2.54015e+06	1.88199e+06	2.4212e+06	2.14217e+06	2.8766e+06	2.04582e+06	3.1159e+06	3034571	0.749848	0.548203	0.656749	0.596157	2.31546	1.46533	2.23774	2.16615	nucleus	K10400	KIF15; kinesin family member 15					PF00225	PF00225 Kinesin motor domain	Z	KOG4280	Kinesin-like protein
TGGT1_319730-t26_1-p1	YOU2 family C2C2 zinc finger protein GN=TGGT1_319730	TGGT1_319730	2.78684	1.22578e-06	Up	34	6	27	6	17.1	1.6649e+07	1.56523e+07	1.77633e+07	14275129	1.67629e+07	1.76087e+07	1.76915e+07	1.69385e+07	0.739325	0.685856	0.724808	0.597611	2.02974	1.89727	1.91127	1.81885	extracellular
TGGT1_319900-t26_1-p1	hypothetical protein GN=TGGT1_319900	TGGT1_319900	0.445621	0.0171932	Down	2	4	9	4	264.7	977796	583448	1.27364e+06	1.12205e+06	250713	115406	172180	125158	1.25308	0.737807	1.4998	1.35561	0.876097	0.358851	0.536816	0.387853	cytoplasm
TGGT1_319910-t26_1-p1	WD domain, G-beta repeat-containing protein GN=TGGT1_319910	TGGT1_319910	2.36916	2.08337e-07	Up	7	2	5	2	57.3	2.29197e+06	2.24156e+06	2.29665e+06	2.24069e+06	1.77431e+06	2.08494e+06	2.2097e+06	2.23394e+06	0.781136	0.753836	0.719226	0.719933	1.64889	1.72411	1.83215	1.84105	nucleus	K23289	EIPR1, TSSC1; EARP and GARP complex-interacting protein 1							S	KOG1007	WD repeat protein TSSC1, WD repeat superfamily
TGGT1_320020-t26_1-p1	transporter, major facilitator family protein GN=TGGT1_320020	TGGT1_320020	0.487294	0.0176305	Down	16	8	54	8	62.9	2.85218e+07	3.18114e+07	4.27518e+07	3.46645e+07	3.69601e+06	8.2143e+06	8.73571e+06	5.37625e+06	1.03121	1.13491	1.4203	1.18154	0.364376	0.720604	0.76839	0.470033	plasma membrane
TGGT1_320050-t26_1-p1	ribosomal protein RPL5 GN=TGGT1_320050	TGGT1_320050	0.467677	2.20736e-08	Down	51	13	135	13	35.3	3.20766e+08	3.3462e+08	3.3991e+08	3.4438e+08	5.27989e+07	6.29512e+07	6.18142e+07	6.42029e+07	1.20101	1.23628	1.16943	1.21559	0.539046	0.571894	0.563062	0.581284	mitochondria	K02932	RP-L5e, RPL5; large subunit ribosomal protein L5e	map03010 Ribosome				PF14204	PF14204 Ribosomal L18 C-terminal region	J	KOG0875	60S ribosomal protein L5
TGGT1_320100-t26_1-p1	RNA recognition motif-containing protein GN=TGGT1_320100	TGGT1_320100	0.427601	3.13071e-07	Down	15	11	31	11	128.8	6.34014e+06	6.66235e+06	7.44183e+06	7.25953e+06	1.0497e+06	1.17841e+06	1.07795e+06	1.25246e+06	1.16363	1.20657	1.25501	1.25607	0.525319	0.524767	0.481311	0.555844	nucleus	K13126	PABPC; polyadenylate-binding protein	map03015 mRNA surveillance pathway; map03018 RNA degradation				PF00076	PF00076 RNA recognition motif. (a.k.a. RRM, RBD, or RNP domain)	A	KOG0146	RNA-binding protein ETR-3 (RRM superfamily)
TGGT1_320110-t26_1-p1	proliferating cell nuclear antigen PCNA2 GN=TGGT1_320110	TGGT1_320110	0.328056	0.00155569	Down	34	6	35	6	32.2	1.47182e+07	1.49618e+07	1.60727e+07	1.55934e+07	1.94952e+06	2.39557e+06	1.87258e+06	1.51161e+06	1.26166	1.26555	1.26599	1.26014	0.45568	0.498254	0.390518	0.313331	nucleus	K04802	PCNA; proliferating cell nuclear antigen	map03030 DNA replication; map03410 Base excision repair; map03420 Nucleotide excision repair; map03430 Mismatch repair	GO:0000075 cell cycle checkpoint signaling; GO:0000077 DNA damage checkpoint signaling; GO:0000082 G1/S transition of mitotic cell cycle; GO:0000083 regulation of transcription involved in G1/S transition of mitotic cell cycle; GO:0000278 mitotic cell cycle; GO:0000723 telomere maintenance; GO:0000731 DNA synthesis involved in DNA repair; GO:0006139 nucleobase-containing compound metabolic proces…	GO:0000228 nuclear chromosome; GO:0005622 intracellular anatomical structure; GO:0005634 nucleus; GO:0005654 nucleoplasm; GO:0005657 replication fork; GO:0005663 DNA replication factor C complex; GO:0005694 chromosome; GO:0005813 centrosome; GO:0005815 microtubule organizing center; GO:0005856 cytoskeleton; GO:0015630 microtubule cytoskeleton; GO:0016604 nuclear body; GO:0030894 replisome; GO:003…	GO:0000700 mismatch base pair DNA N-glycosylase activity; GO:0000701 purine-specific mismatch base pair DNA N-glycosylase activity; GO:0003676 nucleic acid binding; GO:0003677 DNA binding; GO:0003682 chromatin binding; GO:0003684 damaged DNA binding; GO:0003690 double-stranded DNA binding; GO:0003824 catalytic activity; GO:0005102 signaling receptor binding; GO:0005488 binding; GO:0005515 protein…	PF00705; PF02747	PF00705 Proliferating cell nuclear antigen, N-terminal domain; PF02747 Proliferating cell nuclear antigen, C-terminal domain	L	KOG1636	DNA polymerase delta processivity factor (proliferating cell nuclear antigen)
TGGT1_320120-t26_1-p1	diadenosine tetraphosphatase family protein GN=TGGT1_320120	TGGT1_320120	0.377343	7.59099e-05	Down	22	3	10	3	25.4	1.87558e+06	1.88002e+06	1.81946e+06	2.31942e+06	293019	269037	286095		1.11151	1.09938	0.990771	1.29583	0.473496	0.386851	0.412475		extracellular	K01522	FHIT; bis(5'-adenosyl)-triphosphatase [EC:3.6.1.29]	map00230 Purine metabolism; map01100 Metabolic pathways	GO:0006139 nucleobase-containing compound metabolic process; GO:0006163 purine nucleotide metabolic process; GO:0006725 cellular aromatic compound metabolic process; GO:0006753 nucleoside phosphate metabolic process; GO:0006793 phosphorus metabolic process; GO:0006796 phosphate-containing compound metabolic process; GO:0006807 nitrogen compound metabolic process; GO:0006915 apoptotic process; GO:…	GO:0001650 fibrillar center; GO:0005622 intracellular anatomical structure; GO:0005634 nucleus; GO:0005730 nucleolus; GO:0005737 cytoplasm; GO:0005739 mitochondrion; GO:0005829 cytosol; GO:0005886 plasma membrane; GO:0016020 membrane; GO:0031974 membrane-enclosed lumen; GO:0031981 nuclear lumen; GO:0043226 organelle; GO:0043227 membrane-bounded organelle; GO:0043228 non-membrane-bounded organelle…	GO:0003824 catalytic activity; GO:0004551 nucleotide diphosphatase activity; GO:0005488 binding; GO:0005515 protein binding; GO:0016462 pyrophosphatase activity; GO:0016787 hydrolase activity; GO:0016817 hydrolase activity, acting on acid anhydrides; GO:0016818 hydrolase activity, acting on acid anhydrides, in phosphorus-containing anhydrides; GO:0019899 enzyme binding; GO:0031625 ubiquitin prote…	PF01230	PF01230 HIT domain	FR	KOG3379	Diadenosine polyphosphate hydrolase and related proteins of the histidine triad (HIT) family
TGGT1_320170-t26_1-p1	SAG-related sequence SRS16E GN=TGGT1_320170	TGGT1_320170	3.10271	1.25915e-05	Up	13	4	11	4	41.3	1.2115e+06	1.35953e+06	1.53945e+06	1.26219e+06	1.61573e+06	1.32496e+06	1.61072e+06	1.8457e+06	0.609491	0.674902	0.711642	0.598632	2.21643	1.61733	1.9714	2.24533	extracellular	K14143	SAG; major surface antigen
TGGT1_320190-t26_1-p1	SAG-related sequence SRS16B GN=TGGT1_320190	TGGT1_320190	5.87359	8.24445e-10	Up	45	10	51	10	41.5	1.13109e+07	12009637	1.35296e+07	1.30659e+07	2.5214e+07	2.9545e+07	2.99396e+07	28176514	0.411413	0.431041	0.452188	0.448034	2.50073	2.60746	2.64934	2.47824	extracellular	K14143	SAG; major surface antigen
TGGT1_320200-t26_1-p1	SAG-related sequence SRS16A GN=TGGT1_320200	TGGT1_320200	6.82769	9.56192e-09	Up	20	6	21	6	41.6	2.05863e+06	1954441	2.38495e+06	2.32224e+06	5.63546e+06	5.44128e+06	5.77537e+06	6.00226e+06	0.386057	0.361663	0.410965	0.410556	2.88168	2.47587	2.6349	2.72185	plasma membrane	K14143	SAG; major surface antigen
TGGT1_320630-t26_1-p1	phosphotransferase enzyme family protein GN=TGGT1_320630	TGGT1_320630	0.474992	3.16268e-05	Down	14	7	25	7	69.3	4.14669e+06	4824558	4.85342e+06	4.51758e+06	744061	903158	972951	738137	1.13147	1.29899	1.21686	1.16209	0.553596	0.59794	0.645866	0.487028	extracellular	K14156	CHK; choline/ethanolamine kinase [EC:2.7.1.32 2.7.1.82]	map00564 Glycerophospholipid metabolism; map01100 Metabolic pathways						M	KOG2686	Choline kinase
TGGT1_320740-t26_1-p1	Putative transmembrane protein(predict) GN=TGGT1_320740	TGGT1_320740	0.255867	0.000869028	Down	26	7	17	7	36.9	1.0553e+07	1.14934e+07	1.07421e+07	1.19251e+07	850285	1.99078e+06	937122	651482	1.27151	1.36648	1.1893	1.35457	0.279354	0.582003	0.274697	0.189813	extracellular
TGGT1_320760-t26_1-p1	hypothetical protein GN=TGGT1_320760	TGGT1_320760	3.1077	1.90038e-06	Up	11	3	8	3	39.4	1.04371e+06	1.06879e+06	979324	1.02493e+06	1.20204e+06	1.3954e+06	1.11418e+06	1.21845e+06	0.683119	0.690264	0.588973	0.632414	2.14525	2.21598	1.77412	1.92841	cytoplasm
TGGT1_212990-t26_1-p1	Plasma-membrane choline transporter(predict) GN=TGGT1_212990	TGGT1_212990	4.24581	0.00449739	Up	3	2	5	2	113.6	313906	336364	186759	166643	380941	411657	440196	425607	0.698218	0.73826	0.381705	0.349438	2.31043	2.22168	2.38203	2.28916	plasma membrane	K15377	SLC44A2_4_5; solute carrier family 44 (choline transporter-like protein), member 2/4/5							I	KOG1362	Choline transporter-like protein
TGGT1_213000-t26_1-p1	putative replication factor C, subunit 5 GN=TGGT1_213000	TGGT1_213000	2.73909	0.000432837	Up	19	5	20	5	41.2	6.84986e+06	7.33724e+06	5.55925e+06	7.31647e+06	7.47932e+06	5.11083e+06	8.45953e+06	7.4864e+06	0.729502	0.771056	0.54402	0.734579	2.17196	1.32066	2.19181	1.92794	cytoplasm	K10756	RFC3_5; replication factor C subunit 3/5	map03030 DNA replication; map03420 Nucleotide excision repair; map03430 Mismatch repair				PF13177	PF13177 DNA polymerase III, delta subunit	L	KOG0990	Replication factor C, subunit RFC5
TGGT1_213069-t26_1-p1	ATP synthase mitochondrial F1 complex assembly factor 1(predict) GN=TGGT1_213069	TGGT1_213069	0.0564731	1.31912e-06	Down	30	3	8	3	12.7	1.32847e+06	1.61382e+06	1.2774e+06	1.35157e+06	21071.6	42156.3	24748.3	34425.7	1.38156	1.65609	1.22068	1.3251	0.0597529	0.106374	0.0626145	0.0865722	nucleus	K07555	ATPeAF1, ATPAF1, ATP11; ATP synthase mitochondrial F1 complex assembly factor 1							O	KOG3281	Mitochondrial F1-ATPase assembly protein
TGGT1_213280-t26_1-p1	SAG-related sequence SRS25 GN=TGGT1_213280	TGGT1_213280	2.40409	7.34935e-06	Up	34	3	34	3	20.8	3.37373e+07	2.97658e+07	3.63165e+07	3.71085e+07	2.81374e+07	2.94327e+07	3.20939e+07	37149102	0.757431	0.659415	0.749188	0.785414	1.7225	1.60331	1.75294	2.01678	extracellular
TGGT1_213300-t26_1-p1	NopRA1 domain-containing protein(predict) GN=TGGT1_213300	TGGT1_213300	3.51053	0.000515401	Up	2	8	15	8	538.1	2.831e+06	4.1307e+06	4.89359e+06	4.0063e+06	4.67485e+06	5264482	7.75605e+06	3.68127e+06	0.450154	0.648119	0.714995	0.600562	2.02691	2.0311	3.00036	1.41545	plasma membrane
TGGT1_213400-t26_1-p1	zinc finger (CCCH type) motif-containing protein GN=TGGT1_213400	TGGT1_213400	4.70289	1.56747e-08	Up	7	2	4	2	51.1	5.36334e+06	5.1568e+06	5.94151e+06	5.34035e+06	8827528	9379381	10306163	11002333	0.51792	0.491379	0.527203	0.486171	2.3244	2.19763	2.42123	2.56914	nucleus									R	KOG1492	C3H1-type Zn-finger protein
TGGT1_213520-t26_1-p1	peptidase M20D, amidohydrolase GN=TGGT1_213520	TGGT1_213520	0.146482	6.1159e-06	Down	14	5	18	5	55.1	2.08393e+06	2.38204e+06	2.60512e+06	2.53338e+06	127421	154092	164934	94068.7	1.21631	1.37188	1.39714	1.39396	0.202789	0.218219	0.234196	0.132764	mitochondria							PF07687	PF07687 Peptidase dimerisation domain
TGGT1_213670-t26_1-p1	Putative formation of crista junctions protein 1(predict) GN=TGGT1_213670	TGGT1_213670	0.470154	0.000300711	Down	22	10	30	10	85.2	7.11583e+06	8.1933e+06	8.55101e+06	9.79233e+06	1.20525e+06	1.89513e+06	1.68036e+06	1.32679e+06	1.05972	1.20402	1.17013	1.37481	0.489425	0.684791	0.608807	0.477796	plasma membrane	K17785	IMMT, MIC60; MICOS complex subunit MIC60
TGGT1_213730-t26_1-p1	lanthionine synthetase C family protein GN=TGGT1_213730	TGGT1_213730	0.368858	0.00926532	Down	19	5	19	5	46.4	2.92039e+06	1.95632e+06	3.26902e+06	3.04831e+06	662018	406488	258074	222472	1.35699	0.896982	1.39575	1.33533	0.838784	0.458287	0.291737	0.24997	mitochondria									V	KOG2787	Lanthionine synthetase C-like protein 1
TGGT1_213740-t26_1-p1	Methyltranfer_dom domain-containing protein(predict) GN=TGGT1_213740	TGGT1_213740	5.18154	5.57754e-11	Up	3	2	8	2	91.9	3.96304e+06	3.99039e+06	4261229	4.066e+06	7.37696e+06	8.09569e+06	8.34144e+06	8699306	0.480919	0.477824	0.475152	0.465161	2.44099	2.3837	2.46261	2.55273	nucleus	K25166	EEF1AKNMT, METTL13; eEF1A lysine and N-terminal methyltransferase [EC:2.1.1.-]					PF13847	PF13847 Methyltransferase domain	E	KOG2352	Predicted spermine/spermidine synthase
TGGT1_213890-t26_1-p1	Myb family DNA-binding domain-containing protein GN=TGGT1_213890	TGGT1_213890	3.0503	2.17435e-06	Up	8	6	22	6	118.2	8.74546e+06	1.0438e+07	1.10151e+07	9.03421e+06	1.14336e+07	1.14746e+07	1.06734e+07	1.23906e+07	0.607755	0.715765	0.703379	0.591873	2.16658	1.93481	1.80451	2.08216	mitochondria	K11324	DMAP1, SWC4, EAF2; DNA methyltransferase 1-associated protein 1					PF16282	PF16282 SANT/Myb-like domain of DAMP1	BK	KOG2656	DNA methyltransferase 1-associated protein-1
TGGT1_213940-t26_1-p1	CHCH domain-containing protein GN=TGGT1_213940	TGGT1_213940	0.418433	0.00274573	Down	41	3	14	3	14.9	1.52564e+07	1.65849e+07	1.65122e+07	1.53235e+07	2.00032e+06	3.39157e+06	2.10968e+06	2.81582e+06	1.22086	1.30958	1.21414	1.15601	0.436472	0.658517	0.410715	0.544871	nucleus									S	KOG4090	Uncharacterized conserved protein
TGGT1_220090-t26_1-p1	DIX domain-containing protein(predict) GN=TGGT1_220090	TGGT1_220090	2.15147	8.4444e-08	Up	13	3	22	3	27.9	4.09319e+06	4.44178e+06	4.52735e+06	4.60914e+06	3.44312e+06	3.58315e+06	3.70999e+06	3.89839e+06	0.75022	0.803326	0.762473	0.796414	1.72077	1.59347	1.65429	1.72778	nucleus
TGGT1_220320-t26_1-p1	BSD domain-containing protein GN=TGGT1_220320	TGGT1_220320	0.451415	0.00150403	Down	11	2	5	2	34.2	1.19123e+06	945844	811717	1.09879e+06	172758		162917	188205	1.35009	1.05777	0.845322	1.174	0.533882		0.449202	0.515788	cytoplasm,nucleus							PF03909	PF03909 BSD domain
TGGT1_220360-t26_1-p1	FAD binding domain-containing protein GN=TGGT1_220360	TGGT1_220360	0.326797	0.00456725	Down	7	8	22	8	148.5	3.54358e+06	3.3638e+06	3.56438e+06	3.30166e+06	248088	890053	259552	356794	1.35126	1.26572	1.24892	1.18692	0.257958	0.823508	0.240787	0.328997	cytoplasm,nucleus									HC	KOG3855	Monooxygenase involved in coenzyme Q (ubiquinone) biosynthesis
TGGT1_220450-t26_1-p1	ribonuclease HI protein GN=TGGT1_220450	TGGT1_220450	2.98642	1.77037e-05	Up	4	3	5	3	71	1.55451e+06	1.10569e+06	1.72091e+06	1.51882e+06	1.65658e+06	1.6525e+06	1.75823e+06	1.69354e+06	0.727014	0.510262	0.739542	0.669653	2.11255	1.87519	2.0005	1.91523	nucleus	K03469	rnhA, RNASEH1; ribonuclease HI [EC:3.1.26.4]	map03030 DNA replication				PF00075	PF00075 RNase H	L	KOG3752	Ribonuclease H
TGGT1_283550-t26_1-p1	hypothetical protein GN=TGGT1_283550	TGGT1_283550	2.26758	2.87294e-05	Up	4	10	26	10	455.5	2.13335e+06	2.77768e+06	2.81171e+06	2.30212e+06	2.06774e+06	2.09596e+06	2.44476e+06	2.13436e+06	0.673073	0.864752	0.815125	0.684732	1.77885	1.60449	1.8765	1.62834	plasma membrane
TGGT1_283710-t26_1-p1	longevity-assurance protein (LAG1) domain-containing protein GN=TGGT1_283710	TGGT1_283710	5.10977	3.56588e-10	Up	9	4	33	4	39.5	4.26815e+07	4.20339e+07	4.39106e+07	4.21627e+07	7.51614e+07	8.97522e+07	8.70491e+07	8.47002e+07	0.49803	0.483977	0.470803	0.463807	2.39142	2.54106	2.47111	2.38989	plasma membrane	K04710	CERS1, LASS1; sphingoid base N-stearoyltransferase [EC:2.3.1.299]	map00600 Sphingolipid metabolism; map01100 Metabolic pathways				PF03798	PF03798 TLC domain	U	KOG1607	Protein transporter of the TRAM (translocating chain-associating membrane) superfamily
TGGT1_283730-t26_1-p1	endomembrane protein 70 subfamily protein GN=TGGT1_283730	TGGT1_283730	0.499188	0.00020808	Down	6	3	9	3	76.3	889668	953692	990749	924858	146351		175146	218150	1.07231	1.13425	1.09726	1.05089	0.480982		0.513574	0.635804	plasma membrane	K17087	TM9SF3; transmembrane 9 superfamily member 3							U	KOG1278	Endosomal membrane proteins, EMP70
TGGT1_283740-t26_1-p1	RNA recognition motif-containing protein GN=TGGT1_283740	TGGT1_283740	3.31014	0.000129541	Up	6	2	4	2	64.5	669207	1.01566e+06	843225	916608		993401	1.20168e+06	1.19285e+06	0.507447	0.759954	0.587527	0.65525		1.82772	2.21683	2.18723	nucleus	K14407	CSTF2, RNA15; cleavage stimulation factor subunit 2	map03015 mRNA surveillance pathway				PF00076; PF15861	PF00076 RNA recognition motif. (a.k.a. RRM, RBD, or RNP domain); PF15861 Partial cleavage stimulation factor domain	A	KOG0108	mRNA cleavage and polyadenylation factor I complex, subunit RNA15
TGGT1_283780-t26_1-p1	glucose-6-phosphate isomerase GPI GN=TGGT1_283780	TGGT1_283780	2.93998	2.50683e-05	Up	33	14	104	13	74.4	3.22239e+07	2.91043e+07	4.60269e+07	3.51562e+07	3.46884e+07	3.71535e+07	4.40554e+07	4.50919e+07	0.628681	0.560297	0.82512	0.646614	1.84535	1.75876	2.09104	2.12729	mitochondria	K01810	GPI, pgi; glucose-6-phosphate isomerase [EC:5.3.1.9]	map00010 Glycolysis / Gluconeogenesis; map00030 Pentose phosphate pathway; map00500 Starch and sucrose metabolism; map00520 Amino sugar and nucleotide sugar metabolism; map01100 Metabolic pathways; map01110 Biosynthesis of secondary metabolites; map01200 Carbon metabolism; map01250 Biosynthesis of nucleotide sugars		GO:0005576 extracellular region; GO:0005622 intracellular anatomical structure; GO:0005737 cytoplasm;		PF00342	PF00342 Phosphoglucose isomerase	G	KOG2446	Glucose-6-phosphate isomerase
TGGT1_284780-t26_1-p1	Fusaric acid resistance-like protein(predict) GN=TGGT1_284780	TGGT1_284780	4.43199	0.00366634	Up	7	8	32	8	174.7	5.13269e+06	2.67038e+06	3.43266e+06	3.28517e+06	2.54565e+06	4.9454e+06	8.63904e+06	9.16989e+06	0.763212	0.391817	0.469012	0.460522	1.03215	1.78425	3.12519	3.29717	plasma membrane
TGGT1_285660B-t26_1-p1	DEAD/DEAH box helicase domain-containing protein GN=TGGT1_285660B	TGGT1_285660B	3.55517	1.01048e-06	Up	2	2	6	2	131.2	6.36936e+06	5.91893e+06	6.11548e+06	6272516	8.1298e+06	7929629	7787058	9948353	0.645009	0.591455	0.569054	0.59883	2.24488	1.94839	1.91847	2.43611	nucleus	K12599	SKI2, SKIV2L; antiviral helicase SKI2 [EC:3.6.4.13]	map03018 RNA degradation				PF00270; PF00271	PF00270 DEAD/DEAH box helicase; PF00271 Helicase conserved C-terminal domain	A	KOG0947	Cytoplasmic exosomal RNA helicase SKI2, DEAD-box superfamily
TGGT1_285830-t26_1-p1	Putative transmembrane protein(predict) GN=TGGT1_285830	TGGT1_285830	2.67484	1.16246e-06	Up	1	2	2	2	360.1	353729	443326	445362	409744	390841	418882	463474	427824	0.624633	0.772477	0.722638	0.682116	1.8819	1.79473	1.99109	1.82682	plasma membrane
TGGT1_285860-t26_1-p1	SAG-related sequence SRS20C GN=TGGT1_285860	TGGT1_285860	0.371125	2.88992e-07	Down	9	2	5	2	34.7	4.07633e+06	4457702	4.60976e+06	4.91788e+06	630188	678618	646460	620429	1.16957	1.26205	1.21531	1.33023	0.493027	0.472429	0.451242	0.430453	extracellular
TGGT1_285950-t26_1-p1	Putative RNA methyltransferase(predict) GN=TGGT1_285950	TGGT1_285950	2.86567	1.24927e-07	Up	16	9	27	9	91.1	5.94997e+06	5.9877e+06	6.44265e+06	6.20993e+06	6.26306e+06	6.26641e+06	7.17125e+06	7.44158e+06	0.681023	0.676263	0.677587	0.670079	1.95469	1.74028	1.99689	2.05963	nucleus	K09142	SPOUT1; methyltransferase [EC:2.1.1.-]							S	KOG3925	Uncharacterized conserved protein
TGGT1_285970-t26_1-p1	putative 30S ribosomal protein S5 GN=TGGT1_285970	TGGT1_285970	2.73394	5.14303e-06	Up	2	2	4	2	127.1	748061	656400	799538	604196	682482	751387	722606	802150	0.768089	0.665046	0.75434	0.58485	1.91078	1.87194	1.80504	1.99162	nucleus	K02988	RP-S5, MRPS5, rpsE; small subunit ribosomal protein S5	map03010 Ribosome				PF00333; PF03719	PF00333 Ribosomal protein S5, N-terminal domain; PF03719 Ribosomal protein S5, C-terminal domain
TGGT1_286090-t26_1-p1	putative translation initiation factor SUI1 GN=TGGT1_286090	TGGT1_286090	0.377118	9.49479e-06	Down	39	3	17	3	12.5	21359436	2.10579e+07	2.19349e+07	1.95211e+07	3.15129e+06	2.71349e+06	2.87881e+06	3.41258e+06	1.31703	1.28124	1.24278	1.13476	0.529832	0.405965	0.431848	0.508822	cytoplasm	K03113	EIF1, SUI1; translation initiation factor 1		GO:0006412 translation; GO:0006413 translational initiation; GO:0006417 regulation of translation; GO:0006446 regulation of translational initiation; GO:0006518 peptide metabolic process; GO:0006807 nitrogen compound metabolic process; GO:0008152 metabolic process; GO:0009058 biosynthetic process; GO:0009059 macromolecule biosynthetic process; GO:0009889 regulation of biosynthetic process; GO:000…	GO:0005622 intracellular anatomical structure; GO:0005634 nucleus; GO:0005737 cytoplasm; GO:0043226 organelle; GO:0043227 membrane-bounded organelle; GO:0043229 intracellular organelle; GO:0043231 intracellular membrane-bounded organelle;	GO:0003676 nucleic acid binding; GO:0003723 RNA binding; GO:0003743 translation initiation factor activity; GO:0005488 binding; GO:0008135 translation factor activity, RNA binding; GO:0097159 organic cyclic compound binding; GO:1901363 heterocyclic compound binding;	PF01253	PF01253 Translation initiation factor SUI1	J	KOG1770	Translation initiation factor 1 (eIF-1/SUI1)
TGGT1_286210-t26_1-p1	protein phosphatase 4, catalytic subunit GN=TGGT1_286210	TGGT1_286210	2.10189	0.000349004	Up	8	2	9	2	38	4.75451e+06	4.23486e+06	3371117	4.25651e+06	2.92943e+06	3.1599e+06	3988072	3459288	0.933633	0.820575	0.608272	0.787982	1.56855	1.50556	1.90522	1.64261	cytoplasm	K15423	PPP4C; serine/threonine-protein phosphatase 4 catalytic subunit [EC:3.1.3.16]		GO:0006464 cellular protein modification process; GO:0006470 protein dephosphorylation; GO:0006793 phosphorus metabolic process; GO:0006796 phosphate-containing compound metabolic process; GO:0006807 nitrogen compound metabolic process; GO:0007623 circadian rhythm; GO:0008152 metabolic process; GO:0009314 response to radiation; GO:0009416 response to light stimulus; GO:0009605 response to externa…	GO:0005622 intracellular anatomical structure; GO:0005634 nucleus; GO:0005730 nucleolus; GO:0005737 cytoplasm; GO:0005739 mitochondrion; GO:0005829 cytosol; GO:0008287 protein serine/threonine phosphatase complex; GO:0031974 membrane-enclosed lumen; GO:0031981 nuclear lumen; GO:0032991 protein-containing complex; GO:0043226 organelle; GO:0043227 membrane-bounded organelle; GO:0043228 non-membrane…	GO:0003824 catalytic activity; GO:0004721 phosphoprotein phosphatase activity; GO:0004722 protein serine/threonine phosphatase activity; GO:0005488 binding; GO:0005515 protein binding; GO:0016787 hydrolase activity; GO:0016788 hydrolase activity, acting on ester bonds; GO:0016791 phosphatase activity; GO:0019899 enzyme binding; GO:0019900 kinase binding; GO:0019901 protein kinase binding; GO:0042…	PF00149	PF00149 Calcineurin-like phosphoesterase	GT	KOG0372	Serine/threonine specific protein phosphatase involved in glycogen accumulation, PP2A-related
TGGT1_286560-t26_1-p1	U6 snRNA-associated Sm family protein GN=TGGT1_286560	TGGT1_286560	0.22742	2.87407e-05	Down	33	2	15	2	10.9	5.15187e+06	6.78938e+06	6.0935e+06	8.11549e+06	444633	757306	505212	591182	1.0723	1.39441	1.16539	1.59242	0.252346	0.382451	0.25582	0.297542	cytoplasm	K12626	LSM7; U6 snRNA-associated Sm-like protein LSm7	map03018 RNA degradation; map03040 Spliceosome				PF01423	PF01423 LSM domain	A	KOG1781	Small Nuclear ribonucleoprotein splicing factor
TGGT1_286720-t26_1-p1	heat shock protein HSP28 GN=TGGT1_286720	TGGT1_286720	3.29259	5.9038e-05	Up	43	11	76	11	31	9.2284e+06	8.87267e+06	1.36613e+07	1.18954e+07	1.31575e+07	1.09055e+07	1.58434e+07	1.51301e+07	0.553663	0.525269	0.753123	0.672807	2.15247	1.58752	2.31248	2.19501	nucleus	K13993	HSP20; HSP20 family protein	map04141 Protein processing in endoplasmic reticulum				PF00011	PF00011 Hsp20/alpha crystallin family	O	KOG0710	Molecular chaperone (small heat-shock protein Hsp26/Hsp42)
TGGT1_286800-t26_1-p1	Deubiquitinating enzyme MINDY-3 (Fragment)(predict) GN=TGGT1_286800	TGGT1_286800	0.354571	2.11187e-05	Down	4	2	6	2	80.9	281663	323427	294162	327510	43204	41274.5	34600.7	48059.6	1.19649	1.3557	1.1482	1.31158	0.500435	0.425418	0.357582	0.493669	plasma membrane	K22647	MINDY3_4; ubiquitin carboxyl-terminal hydrolase MINDY-3/4 [EC:3.4.19.12]					PF13898	PF13898 Deubiquitinating enzyme MINDY-3/4, conserved domain	S	KOG2871	Uncharacterized conserved protein
TGGT1_287270-t26_1-p1	Putative transmembrane protein(predict) GN=TGGT1_287270	TGGT1_287270	0.415709	0.000186994	Down	5	3	4	3	75.1	1.21822e+06	1.38069e+06	1.40832e+06	1.49576e+06	185723	272085		198961	1.02466	1.14594	1.08845	1.18607	0.425956	0.555283		0.404669	plasma membrane
TGGT1_287480-t26_1-p1	Putative transmembrane protein(predict) GN=TGGT1_287480	TGGT1_287480	3.19653	6.67042e-07	Up	8	24	68	24	502.4	4.35891e+07	4.08808e+07	4.68639e+07	4.25626e+07	5.00587e+07	6.02481e+07	4.75635e+07	5.61583e+07	0.665337	0.615732	0.657287	0.612469	2.08347	2.23131	1.76623	2.07278	plasma membrane
TGGT1_238010-t26_1-p1	ribosomal protein RPL23A GN=TGGT1_238010	TGGT1_238010	0.403642	4.46578e-08	Down	41	6	55	6	18.6	1.81991e+08	1.94085e+08	2.04429e+08	1.98332e+08	2.80338e+07	3.21547e+07	3.18419e+07	2.90018e+07	1.19751	1.26018	1.23603	1.23032	0.502988	0.513369	0.509732	0.461458	cytoplasm	K02893	RP-L23Ae, RPL23A; large subunit ribosomal protein L23Ae	map03010 Ribosome						J	KOG1751	60s ribosomal protein L23
TGGT1_238180-t26_1-p1	putative 26s proteasome regulatory complex subunit GN=TGGT1_238180	TGGT1_238180	0.468274	0.000370656	Down	18	8	26	8	47.5	1.15549e+07	1.27152e+07	1.24356e+07	1.39251e+07	2.04759e+06	1.80948e+06	2.98014e+06	2.29952e+06	1.14475	1.24302	1.13205	1.30058	0.553136	0.434965	0.718282	0.550883	cytoplasm	K03037	PSMD6, RPN7; 26S proteasome regulatory subunit N7	map03050 Proteasome				PF01399	PF01399 PCI domain	O	KOG0687	26S proteasome regulatory complex, subunit RPN7/PSMD6
TGGT1_238190-t26_1-p1	DNA-directed RNA polymerase II RPB3 GN=TGGT1_238190	TGGT1_238190	0.214628	0.035161	Down	7	3	9	3	51.7	2.31879e+06	2.5822e+06	2.74338e+06	2.54635e+06	212610		193467		0.971759	1.06782	1.05642	1.00602	0.242955		0.197249		nucleus	K03011	RPB3, POLR2C; DNA-directed RNA polymerase II subunit RPB3	map03020 RNA polymerase				PF01193; PF01000	PF01193 RNA polymerase Rpb3/Rpb11 dimerisation domain; PF01000 RNA polymerase Rpb3/RpoA insert domain	K	KOG1522	RNA polymerase II, subunit POLR2C/RPB3
TGGT1_238240-t26_1-p1	bystin protein GN=TGGT1_238240	TGGT1_238240	0.2079	8.86988e-07	Down	16	5	19	5	50.4	3.55213e+06	3.73355e+06	4.12894e+06	3.73341e+06	296698	250433	352290	310650	1.28578	1.33355	1.37332	1.27402	0.292845	0.21995	0.310234	0.27191	mitochondria	K14797	ENP1, BYSL; essential nuclear protein 1							W	KOG3871	Cell adhesion complex protein bystin
TGGT1_238250-t26_1-p1	ribosomal protein RPL36 GN=TGGT1_238250	TGGT1_238250	0.461722	8.52869e-07	Down	22	3	26	3	11.4	84357144	80368427	82683889	81531846	12982236	1.56083e+07	1.40295e+07	1.60179e+07	1.28876	1.21156	1.16071	1.17428	0.540809	0.578575	0.52144	0.591743	mitochondria	K02920	RP-L36e, RPL36; large subunit ribosomal protein L36e	map03010 Ribosome						J	KOG3452	60S ribosomal protein L36
TGGT1_238510-t26_1-p1	RanBP2-type domain-containing protein(predict) GN=TGGT1_238510	TGGT1_238510	2.36319	0.00157458	Up	4	5	11	5	116.2	3.36474e+06	2.55656e+06	2.58696e+06	3.97127e+06	2.95832e+06	2.92162e+06	2.84696e+06	2.60389e+06	0.836752	0.627351	0.591139	0.931039	2.00602	1.76288	1.72242	1.56583	nucleus									R	KOG0154	RNA-binding protein RBM5 and related proteins, contain G-patch and RRM domains
TGGT1_239020-t26_1-p1	ABC transporter transmembrane region domain-containing protein GN=TGGT1_239020	TGGT1_239020	3.19582	5.30518e-07	Up	5	4	7	4	151.6	1.33207e+06	1.21684e+06	1.45524e+06	1.49821e+06	1.38379e+06	1.7686e+06	1.87235e+06	1.76252e+06	0.641798	0.578517	0.64426	0.680515	1.81797	2.06755	2.19467	2.05344	plasma membrane	K05658	ABCB1, CD243; ATP-binding cassette, subfamily B (MDR/TAP), member 1 [EC:7.6.2.2]	map02010 ABC transporters				PF00005	PF00005 ABC transporter	Q	KOG0055	Multidrug/pheromone exporter, ABC superfamily
TGGT1_239100-t26_1-p1	ribosomal protein RPS7 GN=TGGT1_239100	TGGT1_239100	0.469295	1.23487e-06	Down	53	12	99	12	22.6	3.6634e+08	4.10124e+08	4.29325e+08	3.89634e+08	7.01686e+07	7.46282e+07	6.8075e+07	7.49915e+07	1.1518	1.27238	1.24032	1.1549	0.601564	0.569314	0.520707	0.570142	nucleus	K02993	RP-S7e, RPS7; small subunit ribosomal protein S7e	map03010 Ribosome						J	KOG3320	40S ribosomal protein S7
TGGT1_239260-t26_1-p1	histone H4 GN=TGGT1_239260	TGGT1_239260	2.09566	1.37605e-08	Up	54	7	94	7	11.4	9.11997e+08	9.30887e+08	9.63978e+08	9.59731e+08	6.83316e+08	7.76119e+08	8.17396e+08	7.66571e+08	0.792971	0.798674	0.770167	0.786694	1.62006	1.63737	1.72905	1.61173	nucleus	K11254	H4; histone H4			GO:0005622 intracellular anatomical structure; GO:0005634 nucleus; GO:0005694 chromosome; GO:0043226 organelle; GO:0043227 membrane-bounded organelle; GO:0043228 non-membrane-bounded organelle; GO:0043229 intracellular organelle; GO:0043231 intracellular membrane-bounded organelle; GO:0043232 intracellular non-membrane-bounded organelle;		PF15511	PF15511 Centromere kinetochore component CENP-T histone fold	B	KOG3467	Histone H4
TGGT1_239330-t26_1-p1	ribosomal protein RPL37 GN=TGGT1_239330	TGGT1_239330	0.439944	4.69064e-06	Down	18	2	9	2	11.2	10530843	9598863	11174218	10688415	1.54667e+06	1.93263e+06	2.00895e+06	1.63606e+06	1.26954	1.14185	1.23781	1.21475	0.50842	0.565307	0.589201	0.476935	cytoplasm	K02922	RP-L37e, RPL37; large subunit ribosomal protein L37e	map03010 Ribosome						J	KOG3475	60S ribosomal protein L37
TGGT1_239530-t26_1-p1	alanine-glyoxylate aminotransferase GN=TGGT1_239530	TGGT1_239530	0.325458	5.81031e-07	Down	41	10	35	10	41.8	2.87752e+07	2.73803e+07	3.07266e+07	3.17221e+07	3.17754e+06	4.32349e+06	3.84682e+06	3.54279e+06	1.27633	1.19838	1.25232	1.32648	0.38431	0.465302	0.415106	0.379987	cytoplasm	K00830	AGXT; alanine-glyoxylate transaminase / serine-glyoxylate transaminase / serine-pyruvate transaminase [EC:2.6.1.44 2.6.1.45 2.6.1.51]	map00250 Alanine, aspartate and glutamate metabolism; map00260 Glycine, serine and threonine metabolism; map00630 Glyoxylate and dicarboxylate metabolism; map01100 Metabolic pathways; map01110 Biosynthesis of secondary metabolites; map01200 Carbon metabolism; map04146 Peroxisome				PF00266	PF00266 Aminotransferase class-V	R	KOG2862	Alanine-glyoxylate aminotransferase AGT1
TGGT1_239620-t26_1-p1	5'-nucleotidase, C-terminal domain-containing protein GN=TGGT1_239620	TGGT1_239620	2.45789	0.000161922	Up	14	10	38	10	95.5	7.94247e+06	8.33473e+06	6.6114e+06	9.86642e+06	7.57845e+06	6.65155e+06	8.05854e+06	8.73467e+06	0.737385	0.763553	0.564008	0.863556	1.9185	1.49836	1.82015	1.96093	mitochondria	K01081	E3.1.3.5; 5'-nucleotidase [EC:3.1.3.5]	map00230 Purine metabolism; map00240 Pyrimidine metabolism; map00760 Nicotinate and nicotinamide metabolism; map01100 Metabolic pathways; map01110 Biosynthesis of secondary metabolites				PF00149	PF00149 Calcineurin-like phosphoesterase	F	KOG4419	5' nucleotidase
TGGT1_239740-t26_1-p1	dense granule protein GRA14 GN=TGGT1_239740	TGGT1_239740	2.11822	8.11516e-07	Up	28	8	58	8	44.7	2.21788e+07	2.34028e+07	2.57375e+07	2.37846e+07	1.8176e+07	1.83018e+07	1.95745e+07	2.14615e+07	0.760791	0.792141	0.811234	0.769155	1.70008	1.52326	1.63353	1.78017	extracellular
TGGT1_239760-t26_1-p1	ribosomal protein RPL22 GN=TGGT1_239760	TGGT1_239760	0.336584	3.9694e-07	Down	38	5	46	5	15.1	8.18795e+07	7.94413e+07	9.25612e+07	8.58665e+07	8.9076e+06	1.23205e+07	1.15016e+07	1.14358e+07	1.26285	1.20902	1.31178	1.24851	0.374612	0.461064	0.431565	0.426503	nucleus	K02891	RP-L22e, RPL22; large subunit ribosomal protein L22e	map03010 Ribosome						J	KOG3434	60S ribosomal protein L22
TGGT1_239800-t26_1-p1	Chorein_N domain-containing protein(predict) GN=TGGT1_239800	TGGT1_239800	2.9883	3.2291e-05	Up	14	3	6	3	34.1	2.48646e+06	2.58816e+06	3.07684e+06	2.92109e+06	2.2574e+06	3.76624e+06	3.05988e+06	3.72281e+06	0.616565	0.633283	0.70106	0.682863	1.52633	2.26599	1.84592	2.23226	cytoplasm
TGGT1_240220-t26_1-p1	Mucin-like domain-containing protein(predict) GN=TGGT1_240220	TGGT1_240220	3.53225	0.0158465	Up	4	4	12	4	168.1	2.04824e+06	2289768	2.2447e+06	2.15015e+06	1.42604e+06	3.99785e+06	4.39938e+06	2.22065e+06	0.583732	0.643921	0.587821	0.577688	1.10818	2.76448	3.05025	1.53035	nucleus
TGGT1_240280-t26_1-p1	S1/P1nuclease GN=TGGT1_240280	TGGT1_240280	0.459276	1.72028e-06	Down	36	11	58	11	48.5	3.18389e+07	3.11393e+07	3.14437e+07	3.1227e+07	4.63463e+06	6.1012e+06	5.55158e+06	6.0287e+06	1.27412	1.22961	1.15622	1.17808	0.505721	0.592409	0.540481	0.583381	plasma membrane							PF02265	PF02265 S1/P1 Nuclease
TGGT1_240520-t26_1-p1	Oligomerization domain protein(predict) GN=TGGT1_240520	TGGT1_240520	3.04056	0.000220991	Up	5	2	7	2	44.4	338532	328898	456126	439007	411890	451114	467099	494110	0.591867	0.567407	0.732762	0.723582	1.96359	1.91366	1.98676	2.08893	extracellular
TGGT1_240660-t26_1-p1	rRNA-processing protein EFG1(predict) GN=TGGT1_240660	TGGT1_240660	0.0950128	0.00334947	Down	14	4	6	4	54.5	849218	855640	834739	850559	94562.8	6774.09	6703.45	8013.07	1.43414	1.42585	1.29532	1.35416	0.435449	0.0277574	0.0275412	0.0327227	nucleus									S	KOG4484	Uncharacterized conserved protein
TGGT1_240890-t26_1-p1	6-phosphofructokinase GN=TGGT1_240890	TGGT1_240890	2.54341	5.01829e-06	Up	17	17	70	17	154.6	7.72695e+06	8.2516e+06	9.633e+06	8.74699e+06	7.19554e+06	8.89145e+06	9.83356e+06	7.74601e+06	0.672589	0.708743	0.770472	0.717782	1.70785	1.87788	2.0824	1.63041	cytoplasm	K24182	PFK9; 6-phosphofructokinase [EC:2.7.1.11]	map00010 Glycolysis / Gluconeogenesis; map00030 Pentose phosphate pathway; map00051 Fructose and mannose metabolism; map01100 Metabolic pathways				PF00365	PF00365 Phosphofructokinase	G	KOG2440	Pyrophosphate-dependent phosphofructo-1-kinase
TGGT1_241880-t26_1-p1	3'5'-cyclic nucleotide phosphodiesterase domain-containing protein GN=TGGT1_241880	TGGT1_241880	0.449305	0.00102129	Down	3	3	7	3	142.4	1.25963e+06	1.24858e+06	1.18479e+06	1.20766e+06	145939	211243	189408	309712	1.29557	1.26719	1.11973	1.17099	0.409291	0.527174	0.473943	0.770285	plasma membrane	K13293	PDE4; cAMP-specific phosphodiesterase 4 [EC:3.1.4.53]	map00230 Purine metabolism; map01100 Metabolic pathways				PF00233	PF00233 3'5'-cyclic nucleotide phosphodiesterase	T	KOG3689	Cyclic nucleotide phosphodiesterase
TGGT1_242380-t26_1-p1	fatty acid elongase GN=TGGT1_242380	TGGT1_242380	0.232145	0.000582491	Down	19	4	15	4	39.6	3.53051e+06	1.39344e+06	1.77614e+06	1.83985e+06	167910	184866	203469	214592	2.24524	0.874425	1.0379	1.10306	0.29117	0.285257	0.3148	0.330001	plasma membrane	K10249	ELOVL4; elongation of very long chain fatty acids protein 4 [EC:2.3.1.199]	map00062 Fatty acid elongation; map01040 Biosynthesis of unsaturated fatty acids; map01100 Metabolic pathways; map01110 Biosynthesis of secondary metabolites; map01212 Fatty acid metabolism						I	KOG3071	Fatty acyl-CoA elongase/Polyunsaturated fatty acid specific elongation enzyme
TGGT1_242570-t26_1-p1	hypothetical protein GN=TGGT1_242570	TGGT1_242570	0.311995	0.000307218	Down	10	6	22	6	94.8	2.6507e+06	3.02829e+06	3.14069e+06	2.97714e+06	319030	491111	227305	380807	1.18769	1.3389	1.29306	1.25757	0.389778	0.533919	0.247777	0.412594	nucleus
TGGT1_242790B-t26_1-p1	putative trichohyalin GN=TGGT1_242790B	TGGT1_242790B	2.55324	1.01211e-06	Up	4	3	11	3	137.6	5.47717e+06	5.59933e+06	5.75426e+06	5.84008e+06	5.11881e+06	5.47424e+06	6.45369e+06	5.25535e+06	0.721134	0.727452	0.69615	0.724888	1.83769	1.74879	2.06718	1.67316	nucleus
TGGT1_242890-t26_1-p1	BLM10_mid domain-containing protein (Fragment)(predict) GN=TGGT1_242890	TGGT1_242890	3.34383	0.000153542	Up	2	4	11	4	342.2	1.05142e+06	978376	741220	1.16571e+06	902894	1.60914e+06	1.31641e+06	1.29327e+06	0.68728	0.631063	0.445204	0.718359	1.60931	2.55214	2.09344	2.04419	plasma membrane	K06699	PSME4; proteasome activator subunit 4	map03050 Proteasome						S	KOG1851	Uncharacterized conserved protein
TGGT1_243410-t26_1-p1	tetratricopeptide repeat-containing protein GN=TGGT1_243410	TGGT1_243410	0.354522	0.019893	Down	11	4	16	4	59.5	1.90447e+06	1.86373e+06	2.09887e+06	2.00242e+06	321714	103006	362929		1.13977	1.10062	1.15421	1.12978	0.524999	0.149575	0.528419		nucleus	K09571	FKBP4_5; FK506-binding protein 4/5 [EC:5.2.1.8]							O	KOG0543	FKBP-type peptidyl-prolyl cis-trans isomerase
TGGT1_243440-t26_1-p1	histone lysine acetyltransferase GCN5-B GN=TGGT1_243440	TGGT1_243440	0.384276	0.0358724	Down	6	5	8	5	111.4	4.1193e+06	3.99216e+06	4.51745e+06	4.82993e+06	818292	477635	977671	278275	1.21891	1.16564	1.22827	1.34735	0.660238	0.342925	0.703805	0.199113	nucleus	K06062	PCAF, KAT2, GCN5; histone acetyltransferase [EC:2.3.1.48]		GO:0001816 cytokine production; GO:0002682 regulation of immune system process; GO:0002694 regulation of leukocyte activation; GO:0003008 system process; GO:0006139 nucleobase-containing compound metabolic process; GO:0006325 chromatin organization; GO:0006338 chromatin remodeling; GO:0006351 transcription, DNA-templated; GO:0006355 regulation of transcription, DNA-templated; GO:0006357 regulatio…	GO:0000123 histone acetyltransferase complex; GO:0000428 DNA-directed RNA polymerase complex; GO:0005622 intracellular anatomical structure; GO:0005634 nucleus; GO:0005654 nucleoplasm; GO:0005667 transcription regulator complex; GO:0005813 centrosome; GO:0005815 microtubule organizing center; GO:0005856 cytoskeleton; GO:0015630 microtubule cytoskeleton; GO:0016591 RNA polymerase II, holoenzyme; G…	GO:0003682 chromatin binding; GO:0003712 transcription coregulator activity; GO:0003713 transcription coactivator activity; GO:0003824 catalytic activity; GO:0004402 histone acetyltransferase activity; GO:0005488 binding; GO:0005515 protein binding; GO:0008080 N-acetyltransferase activity; GO:0008134 transcription factor binding; GO:0008233 peptidase activity; GO:0008234 cysteine-type peptidase a…	PF00439	PF00439 Bromodomain	BK	KOG1472	Histone acetyltransferase SAGA/ADA, catalytic subunit PCAF/GCN5 and related proteins
TGGT1_243580-t26_1-p1	putative Hit family protein involved in cell-cycle regulation GN=TGGT1_243580	TGGT1_243580	0.493601	0.0012601	Down	34	6	26	6	30.5	1.72878e+07	1.97809e+07	1.93705e+07	2.00054e+07	3.7782e+06	4.1525e+06	3060109	3.49048e+06	1.12581	1.2711	1.15909	1.22818	0.670891	0.656125	0.48481	0.549649	mitochondria	K02503	HINT1, hinT, hit; histidine triad (HIT) family protein		GO:0006139 nucleobase-containing compound metabolic process; GO:0006163 purine nucleotide metabolic process; GO:0006195 purine nucleotide catabolic process; GO:0006355 regulation of transcription, DNA-templated; GO:0006725 cellular aromatic compound metabolic process; GO:0006753 nucleoside phosphate metabolic process; GO:0006793 phosphorus metabolic process; GO:0006796 phosphate-containing compou…	GO:0000118 histone deacetylase complex; GO:0005622 intracellular anatomical structure; GO:0005634 nucleus; GO:0005654 nucleoplasm; GO:0005737 cytoplasm; GO:0005829 cytosol; GO:0005856 cytoskeleton; GO:0005886 plasma membrane; GO:0016020 membrane; GO:0031974 membrane-enclosed lumen; GO:0031981 nuclear lumen; GO:0032991 protein-containing complex; GO:0043226 organelle; GO:0043227 membrane-bounded o…	GO:0003824 catalytic activity; GO:0005080 protein kinase C binding; GO:0005488 binding; GO:0005515 protein binding; GO:0016787 hydrolase activity; GO:0019899 enzyme binding; GO:0019900 kinase binding; GO:0019901 protein kinase binding;	PF01230	PF01230 HIT domain	T	KOG3275	Zinc-binding protein of the histidine triad (HIT) family
TGGT1_243590-t26_1-p1	endonuclease/exonuclease/phosphatase family protein GN=TGGT1_243590	TGGT1_243590	0.301444	4.15431e-05	Down	8	3	4	3	85.1	693274	789160	788678	906019	98405.5	82531.2		91460.4	1.04127	1.16959	1.08846	1.28289	0.403016	0.300768		0.332177	nucleus	K19612	PDE12; 2',5'-phosphodiesterase [EC:3.1.13.4 3.1.4.-]					PF03372	PF03372 Endonuclease/Exonuclease/phosphatase family	K	KOG0620	Glucose-repressible alcohol dehydrogenase transcriptional effector CCR4 and related proteins
TGGT1_243610-t26_1-p1	C-5 cytosine-specific DNA methylase superfamily protein GN=TGGT1_243610	TGGT1_243610	0.304785	2.26236e-05	Down	6	3	6	3	96.8	450932	474599	549203	456964			56643.5	59896.4	0.977694	1.01538	1.09415	0.934041			0.298781	0.314029	nucleus	K15336	TRDMT1, DNMT2; tRNA (cytosine38-C5)-methyltransferase [EC:2.1.1.204]					PF00145	PF00145 C-5 cytosine-specific DNA methylase	K	KOG0919	C-5 cytosine-specific DNA methylase
TGGT1_243910-t26_1-p1	Cof family hydrolase subfamily protein GN=TGGT1_243910	TGGT1_243910	2.33803	1.01854e-05	Up	18	7	45	7	40.6	1.33929e+07	1.51768e+07	1.37235e+07	1.3422e+07	1.03251e+07	1.44577e+07	1.33197e+07	1.23054e+07	0.747266	0.835582	0.703592	0.706012	1.57086	1.95729	1.80804	1.66024	mitochondria							PF08282	PF08282 haloacid dehalogenase-like hydrolase
TGGT1_243920-t26_1-p1	putative DNA replication licensing factor MCM5 GN=TGGT1_243920	TGGT1_243920	0.425753	6.58137e-06	Down	31	18	54	18	88.2	2.0807e+07	2.1296e+07	2.28229e+07	2.30273e+07	2.92832e+06	3.52282e+06	3.67573e+06	4.34295e+06	1.20288	1.21484	1.21238	1.25501	0.461611	0.494149	0.516973	0.60712	nucleus	K02209	MCM5, CDC46; DNA replication licensing factor MCM5 [EC:5.6.2.3]	map03030 DNA replication				PF17207; PF00493; PF17855	PF17207 MCM OB domain; PF00493 MCM P-loop domain; PF17855 MCM AAA-lid domain	L	KOG0481	DNA replication licensing factor, MCM5 component
TGGT1_243930-t26_1-p1	Gpi-anchored micronemal antigen(predict) GN=TGGT1_243930	TGGT1_243930	0.143311	0.000227478	Down	19	13	58	13	101.3	3.98435e+07	4.5597e+07	3.76048e+07	4.36496e+07	2.55395e+06	1.03806e+06	3.02737e+06	2.54722e+06	1.34152	1.5149	1.16342	1.38552	0.234475	0.0848044	0.24798	0.207387	extracellular
TGGT1_243940-t26_1-p1	hypothetical protein GN=TGGT1_243940	TGGT1_243940	2.70903	1.13353e-07	Up	23	3	9	3	13.7	2.36955e+06	2.35398e+06	2.38419e+06	2.71148e+06	2.36341e+06	2.68679e+06	2.65622e+06	2.54157e+06	0.699182	0.685387	0.646426	0.754264	1.90155	1.92359	1.90678	1.81344	extracellular
TGGT1_244100-t26_1-p1	snoRNA binding domain-containing protein GN=TGGT1_244100	TGGT1_244100	0.279839	0.00267545	Down	15	6	22	6	59.8	5.13095e+06	5.51755e+06	5.51342e+06	5495247	422979	434693	773524	718293	1.26554	1.34287	1.24955	1.27779	0.284473	0.260146	0.464156	0.428408	cytoplasm	K12844	PRPF31; U4/U6 small nuclear ribonucleoprotein PRP31	map03040 Spliceosome						A	KOG2574	mRNA splicing factor PRP31
TGGT1_244180-t26_1-p1	microneme-like protein GN=TGGT1_244180	TGGT1_244180	0.363595	0.000999365	Down	5	2	2	2	76	2.42596e+06	2.21929e+06	2.42623e+06	2.45368e+06	373366	278651	304944	369671	1.32371	1.1949	1.21645	1.26217	0.555505	0.368914	0.4048	0.487754	mitochondria									T	KOG1217	Fibrillins and related proteins containing Ca2+-binding EGF-like domains
TGGT1_244200-t26_1-p1	putative 2-oxoglutarate dehydrogenase e1 component, mitochondrial precursor GN=TGGT1_244200	TGGT1_244200	2.19152	1.77729e-06	Up	28	19	167	19	124.2	6.56564e+07	6.29664e+07	7.95061e+07	6.81329e+07	5.72446e+07	5.72617e+07	5.88464e+07	5.90241e+07	0.764326	0.723302	0.850463	0.74774	1.81711	1.61741	1.66661	1.66153	mitochondria	K00164	OGDH, sucA; 2-oxoglutarate dehydrogenase E1 component [EC:1.2.4.2]	map00020 Citrate cycle (TCA cycle); map01100 Metabolic pathways; map01110 Biosynthesis of secondary metabolites; map01200 Carbon metabolism				PF02779	PF02779 Transketolase, pyrimidine binding domain	G	KOG0450	2-oxoglutarate dehydrogenase, E1 subunit
TGGT1_244280-t26_1-p1	Putative transmembrane protein(predict) GN=TGGT1_244280	TGGT1_244280	0.344073	1.27641e-05	Down	43	4	12	4	14.2	6.60439e+06	7.5784e+06	6.61488e+06	6.89322e+06	1.00523e+06	837566	965009	848492	1.24751	1.41253	1.14812	1.22751	0.517752	0.383871	0.443461	0.387558	extracellular
TGGT1_244290-t26_1-p1	adapter-related protein GN=TGGT1_244290	TGGT1_244290	2.15157	5.78815e-05	Up	12	10	36	10	119.9	7.48078e+06	8.23e+06	1.10735e+07	8.09838e+06	6.60755e+06	6.76563e+06	7.7886e+06	7.65304e+06	0.695402	0.754914	0.945858	0.709708	1.67484	1.52599	1.76141	1.72028	cytoplasm	K12400	AP4E1; AP-4 complex subunit epsilon-1					PF14807	PF14807 Adaptin AP4 complex epsilon appendage platform	U	KOG1062	Vesicle coat complex AP-1, gamma subunit
TGGT1_244470-t26_1-p1	Putative viral A-type inclusion protein(predict) GN=TGGT1_244470	TGGT1_244470	0.276546	0.0221807	Down	4	8	18	8	290.1	2.14613e+06	2.86957e+06	2.86211e+06	3.17124e+06	414473	120059	170152	452918	1.04105	1.37354	1.27572	1.45022	0.54822	0.141307	0.200799	0.531264	nucleus
TGGT1_244570-t26_1-p1	REJ domain-containing protein (Fragment)(predict) GN=TGGT1_244570	TGGT1_244570	3.34096	4.83909e-06	Up	9	5	15	5	82.6	8.96672e+06	9.51194e+06	1.3495e+07	9.47038e+06	12407957	1.39079e+07	1.33648e+07	1.34317e+07	0.561506	0.587757	0.776509	0.559088	2.11868	2.11318	2.03607	2.03389	plasma membrane
TGGT1_244880-t26_1-p1	DNA-directed RNA polymerase I RPA1 GN=TGGT1_244880	TGGT1_244880	0.0928244	3.18547e-05	Down	4	9	18	9	301.9	2.27638e+06	1.61265e+06	1.8454e+06	2.23046e+06	76325.9	54596.6	57010.7	96071.4	1.63403	1.14226	1.21719	1.50939	0.149393	0.0950901	0.0995595	0.166758	cytoplasm	K02999	RPA1, POLR1A; DNA-directed RNA polymerase I subunit RPA1 [EC:2.7.7.6]	map03020 RNA polymerase				PF04997; PF00623; PF04983; PF05000; PF04998	PF04997 RNA polymerase Rpb1, domain 1; PF00623 RNA polymerase Rpb1, domain 2; PF04983 RNA polymerase Rpb1, domain 3; PF05000 RNA polymerase Rpb1, domain 4; PF04998 RNA polymerase Rpb1, domain 5	K	KOG0262	RNA polymerase I, large subunit
TGGT1_201180A-t26_1-p1	Putative transmembrane protein(predict) GN=TGGT1_201180A	TGGT1_201180A	2.49574	1.00676e-06	Up	6	4	7	4	83.1	4.38449e+06	4.61085e+06	4.21114e+06	4.96803e+06	4.1582e+06	4.55411e+06	4.46059e+06	4.30242e+06	0.728236	0.75569	0.642697	0.77791	1.88323	1.83532	1.80243	1.728	endoplasmic reticulum									R	KOG1808	AAA ATPase containing von Willebrand factor type A (vWA) domain
TGGT1_201380-t26_1-p1	putative chorismate synthase GN=TGGT1_201380	TGGT1_201380	0.470568	0.0140579	Down	16	6	14	6	58.1	6.31581e+06	5.90347e+06	7.54772e+06	6.71219e+06	1.18982e+06	1.73446e+06	1.27705e+06	576831	1.19643	1.10351	1.3138	1.19871	0.614589	0.79722	0.588544	0.264231	cytoplasm	K01736	aroC; chorismate synthase [EC:4.2.3.5]	map00400 Phenylalanine, tyrosine and tryptophan biosynthesis; map01100 Metabolic pathways; map01110 Biosynthesis of secondary metabolites; map01230 Biosynthesis of amino acids						E	KOG4492	Chorismate synthase
TGGT1_201760-t26_1-p1	hypothetical protein GN=TGGT1_201760	TGGT1_201760	0.447386	0.000909257	Down	9	2	10	2	37.3	1.46434e+06	1987363	2.03861e+06	1.80145e+06	297309	235084	303432	418107	1.01462	1.35878	1.29793	1.17673	0.561714	0.395222	0.511489	0.700532	nucleus
TGGT1_202460-t26_1-p1	diacylglycerol kinase accessory domain (presumed) domain-containing protein GN=TGGT1_202460	TGGT1_202460	0.250345	0.000192872	Down	9	4	10	4	73	3.11696e+06	3.05177e+06	3.36582e+06	3.91691e+06	212078		402685	358423	1.11955	1.08162	1.11086	1.32632	0.207708		0.351877	0.311305	nucleus	K00901	dgkA, DGK; diacylglycerol kinase (ATP) [EC:2.7.1.107]	map00561 Glycerolipid metabolism; map00564 Glycerophospholipid metabolism; map01100 Metabolic pathways; map01110 Biosynthesis of secondary metabolites; map04070 Phosphatidylinositol signaling system						IT	KOG1169	Diacylglycerol kinase
TGGT1_202490-t26_1-p1	AP2 domain transcription factor AP2VIIa-7 GN=TGGT1_202490	TGGT1_202490	0.416791	0.00207609	Down	1	2	5	2	330.9	344676	558292	599034	504505		85337.6	69708	92650.6	0.792204	1.26618	1.26512	1.09316		0.475905	0.38978	0.514933	plasma membrane	K13172	SRRM2, SRM300; serine/arginine repetitive matrix protein 2					PF00628	PF00628 PHD-finger
TGGT1_202620-t26_1-p1	Putative transmembrane protein(predict) GN=TGGT1_202620	TGGT1_202620	3.60475	7.03375e-06	Up	15	3	10	3	36.1	271102	232668	273779	340073	376028	431414	338270	402104	0.602247	0.510021	0.558852	0.712208	2.27775	2.32537	1.82817	2.16002	extracellular
TGGT1_202690-t26_1-p1	DNA-directed RNA polymerase II RPB9 GN=TGGT1_202690	TGGT1_202690	0.273875	6.35379e-08	Down	8	2	14	2	28.2	2.02074e+07	1.95649e+07	2.27874e+07	1.97118e+07	1.86182e+06	2.23226e+06	2.16692e+06	2.43204e+06	1.31537	1.25668	1.36297	1.20964	0.330461	0.352564	0.343157	0.382813	extracellular	K03017	RPB9, POLR2I; DNA-directed RNA polymerase II subunit RPB9	map03020 RNA polymerase				PF02150; PF01096	PF02150 RNA polymerases M/15 Kd subunit; PF01096 Transcription factor S-II (TFIIS)	K	KOG2691	RNA polymerase II subunit 9
TGGT1_202760-t26_1-p1	hypothetical protein GN=TGGT1_202760	TGGT1_202760	4.4677	2.47731e-07	Up	20	5	10	5	38.6	6.55709e+06	7.30819e+06	8.07404e+06	7.38616e+06	1.22349e+07	1.2633e+07	1.41818e+07	1.12706e+07	0.487483	0.536126	0.551561	0.517678	2.48023	2.27881	2.56502	2.02615	nucleus
TGGT1_202980-t26_1-p1	NUC173 domain-containing protein(predict) GN=TGGT1_202980	TGGT1_202980	0.468593	0.000405063	Down	10	14	44	14	210.6	5.95165e+06	6.67073e+06	7.36224e+06	5.06872e+06	957564	1.02034e+06	1.13042e+06	1.42494e+06	1.19111	1.31734	1.35388	0.956326	0.52255	0.495467	0.550384	0.689589	nucleus	K14794	RRP12; ribosomal RNA-processing protein 12					PF08161	PF08161 NUC173 domain	S	KOG1248	Uncharacterized conserved protein
TGGT1_203150-t26_1-p1	hypothetical protein GN=TGGT1_203150	TGGT1_203150	0.437726	0.000305147	Down	2	3	5	3	187.6	958691	1.04213e+06	1.07508e+06	799267	164752	161508		158343	1.13929	1.22204	1.17395	0.895446	0.533864	0.465697		0.455021	nucleus
TGGT1_203220-t26_1-p1	DEAD/DEAH box helicase domain-containing protein GN=TGGT1_203220	TGGT1_203220	3.11119	4.6485e-08	Up	5	5	9	5	122.5	8.59582e+06	7.60115e+06	8.76601e+06	8.45122e+06	9.24699e+06	1.00845e+07	9.87546e+06	1.08426e+07	0.692828	0.604542	0.649223	0.64217	2.03228	1.97217	1.93645	2.11323	nucleus	K12835	DDX42, SF3B125; ATP-dependent RNA helicase DDX42 [EC:3.6.4.13]	map03040 Spliceosome				PF00270; PF00271	PF00270 DEAD/DEAH box helicase; PF00271 Helicase conserved C-terminal domain	A	KOG0339	ATP-dependent RNA helicase
TGGT1_203320-t26_1-p1	zinc finger in N-recognin protein GN=TGGT1_203320	TGGT1_203320	2.52203	0.00666451	Up	1	3	9	3	575	731899	760273	887908	847199	483535	984947	722578	969214	0.678465	0.695432	0.756307	0.740379	1.22222	2.21536	1.62957	2.17256	plasma membrane	K11978	UBR3; E3 ubiquitin-protein ligase UBR3 [EC:2.3.2.27]					PF18995	PF18995 Proteolysis_6 C-terminal	O	KOG1140	N-end rule pathway, recognition component UBR1
TGGT1_203450-t26_1-p1	DUF3228 domain-containing protein GN=TGGT1_203450	TGGT1_203450	0.447097	0.00998512	Down	12	4	9	4	50.7	6.49747e+06	6.79293e+06	3.95805e+06	5.52675e+06	1.15973e+06	1.30974e+06	737364	712691	1.44122	1.4868	0.806715	1.15571	0.701434	0.704897	0.397905	0.382264	extracellular
TGGT1_203480-t26_1-p1	Kelch motif protein(predict) GN=TGGT1_203480	TGGT1_203480	2.03633	1.16605e-06	Up	2	3	11	3	145.7	1.52445e+06	1.62322e+06	1.64799e+06	1.63824e+06	1.05548e+06	1.31601e+06	1.28606e+06	1.4038e+06	0.785247	0.825045	0.780009	0.795542	1.48248	1.64477	1.61163	1.74854	cytoplasm,nucleus	K01090	E3.1.3.16; protein phosphatase [EC:3.1.3.16]
TGGT1_203490-t26_1-p1	GNL3L/Grn1 GTPase GN=TGGT1_203490	TGGT1_203490	0.495183	0.00247428	Down	11	6	22	6	76.2	5.59561e+06	5.23643e+06	6.17728e+06	4.71636e+06	647123	1.33423e+06	1.20541e+06	995638	1.27886	1.18092	1.29726	1.01619	0.40328	0.739876	0.670227	0.550242	nucleus	K14538	NUG1, GNL3; nuclear GTP-binding protein	map03008 Ribosome biogenesis in eukaryotes						R	KOG2484	GTPase
TGGT1_203990-t26_1-p1	rhoptry protein ROP12 GN=TGGT1_203990	TGGT1_203990	0.361465	2.2611e-07	Down	11	2	8	2	25.4	1.64897e+07	1.48354e+07	1.56319e+07	1.58376e+07	1.87903e+06	2.22564e+06	2.28247e+06	2.38374e+06	1.36434	1.2112	1.18843	1.23535	0.423921	0.446804	0.459434	0.476918	extracellular
TGGT1_204060-t26_1-p1	SNARE domain-containing protein GN=TGGT1_204060	TGGT1_204060	0.464352	0.00379693	Down	18	5	20	5	53.5	4.61589e+06	3.22858e+06	3.59849e+06	4.87925e+06	644082	755185	722957	805035	1.41987	0.97997	1.01711	1.41494	0.540228	0.563637	0.541023	0.598802	nucleus	K08490	STX5; syntaxin 5	map04130 SNARE interactions in vesicular transport
TGGT1_204280-t26_1-p1	putative cell-cycle-associated protein kinase DYRK GN=TGGT1_204280	TGGT1_204280	2.1948	0.00349897	Up	4	3	7	3	128.7	628355	424996	677713	649984	440765	588538	632647	348306	0.847272	0.565472	0.839687	0.826252	1.62057	1.92551	2.07534	1.13568	cytoplasm	K18669	DYRK2_3_4; dual specificity tyrosine-phosphorylation-regulated kinase 2/3/4 [EC:2.7.12.1]		GO:0000245 spliceosomal complex assembly; GO:0000375 RNA splicing, via transesterification reactions; GO:0000377 RNA splicing, via transesterification reactions with bulged adenosine as nucleophile; GO:0000398 mRNA splicing, via spliceosome; GO:0006139 nucleobase-containing compound metabolic process; GO:0006376 mRNA splice site selection; GO:0006396 RNA processing; GO:0006397 mRNA processing; GO…	GO:0005622 intracellular anatomical structure; GO:0005634 nucleus; GO:0005737 cytoplasm; GO:0043226 organelle; GO:0043227 membrane-bounded organelle; GO:0043229 intracellular organelle; GO:0043231 intracellular membrane-bounded organelle;	GO:0003824 catalytic activity; GO:0004672 protein kinase activity; GO:0004674 protein serine/threonine kinase activity; GO:0016301 kinase activity; GO:0016740 transferase activity; GO:0016772 transferase activity, transferring phosphorus-containing groups; GO:0016773 phosphotransferase activity, alcohol group as acceptor; GO:0140096 catalytic activity, acting on a protein;	PF00069	PF00069 Protein kinase domain	R	KOG0667	Dual-specificity tyrosine-phosphorylation regulated kinase
TGGT1_204370-t26_1-p1	WD-40 repeat protein GN=TGGT1_204370	TGGT1_204370	0.27581	0.000599134	Down	13	2	3	2	14.8	2.22556e+06	2.01357e+06	1.75706e+06	2.35371e+06		253093	203663		1.12228	1.00193	0.814143	1.11894		0.309668	0.249852		cytoplasm	K22139	MPC2; mitochondrial pyruvate carrier 2							S	KOG1589	Uncharacterized conserved protein
TGGT1_204530-t26_1-p1	microneme protein MIC11 GN=TGGT1_204530	TGGT1_204530	0.440959	1.74101e-07	Down	44	9	61	9	22.4	1.45516e+08	1.49119e+08	1.42195e+08	1.45077e+08	2.29416e+07	2.58253e+07	2.55859e+07	2.46111e+07	1.26548	1.27964	1.13628	1.18942	0.544019	0.544937	0.541326	0.517553	extracellular
TGGT1_205180-t26_1-p1	RNA recognition motif-containing protein GN=TGGT1_205180	TGGT1_205180	2.30125	4.77042e-07	Up	21	4	10	4	32	8.36086e+06	8.23811e+06	9.1669e+06	8.02588e+06	7.02798e+06	8.13391e+06	7.58682e+06	7.19008e+06	0.776809	0.755266	0.782599	0.702988	1.78048	1.83365	1.71488	1.61537	nucleus	K11093	SNRP70; U1 small nuclear ribonucleoprotein 70kDa	map03040 Spliceosome	GO:0000375 RNA splicing, via transesterification reactions; GO:0000377 RNA splicing, via transesterification reactions with bulged adenosine as nucleophile; GO:0000398 mRNA splicing, via spliceosome; GO:0006139 nucleobase-containing compound metabolic process; GO:0006351 transcription, DNA-templated; GO:0006353 DNA-templated transcription, termination; GO:0006366 transcription by RNA polymerase I…	GO:0005622 intracellular anatomical structure; GO:0005634 nucleus; GO:0005654 nucleoplasm; GO:0005847 mRNA cleavage and polyadenylation specificity factor complex; GO:0005849 mRNA cleavage factor complex; GO:0016604 nuclear body; GO:0031974 membrane-enclosed lumen; GO:0031981 nuclear lumen; GO:0032991 protein-containing complex; GO:0043226 organelle; GO:0043227 membrane-bounded organelle; GO:0043…	GO:0003676 nucleic acid binding; GO:0003723 RNA binding; GO:0003729 mRNA binding; GO:0005488 binding; GO:0097159 organic cyclic compound binding; GO:1901363 heterocyclic compound binding;	PF00076	PF00076 RNA recognition motif. (a.k.a. RRM, RBD, or RNP domain)	A	KOG0113	U1 small nuclear ribonucleoprotein (RRM superfamily)
TGGT1_205250-t26_1-p1	rhoptry protein ROP18 GN=TGGT1_205250	TGGT1_205250	0.367848	8.10345e-09	Down	47	21	154	21	62.3	3.04179e+08	3.26985e+08	3.54568e+08	3.47882e+08	4.2779e+07	4.68216e+07	4.94529e+07	4.98327e+07	1.183	1.25485	1.26709	1.27549	0.453657	0.441829	0.467904	0.468646	plasma membrane	K08866	TTK, MPS1; serine/threonine-protein kinase TTK/MPS1 [EC:2.7.12.1]							T	KOG0585	Ca2+/calmodulin-dependent protein kinase kinase beta and related serine/threonine protein kinases
TGGT1_205340-t26_1-p1	ribosomal protein RPS12 GN=TGGT1_205340	TGGT1_205340	0.443296	1.47277e-07	Down	61	8	81	8	15.4	1.2928e+08	1.37707e+08	1.3323e+08	1.35556e+08	2.15587e+07	2.27873e+07	22605079	2.45627e+07	1.22033	1.28265	1.15558	1.20631	0.554896	0.521906	0.519113	0.560657	extracellular	K02951	RP-S12e, RPS12; small subunit ribosomal protein S12e	map03010 Ribosome				PF01248	PF01248 Ribosomal protein L7Ae/L30e/S12e/Gadd45 family	J	KOG3406	40S ribosomal protein S12
TGGT1_205360-t26_1-p1	Putative transmembrane protein(predict) GN=TGGT1_205360	TGGT1_205360	2.05063	0.0179857	Up	6	11	23	11	293.1	1.00866e+07	3.88143e+06	1.14142e+07	1.03327e+07	6.83938e+06	6.59321e+06	7.17171e+06	7.41333e+06	0.937114	0.355836	0.974429	0.905016	1.73265	1.48628	1.621	1.66548	plasma membrane
TGGT1_205510-t26_1-p1	putative nucleolar protein 5 GN=TGGT1_205510	TGGT1_205510	2.69807	1.32542e-08	Up	39	15	104	15	54.3	4.48698e+07	4.53143e+07	5.16734e+07	4.69642e+07	4.32948e+07	4.99119e+07	4.99526e+07	5.31753e+07	0.689808	0.687414	0.729953	0.680664	1.8149	1.8618	1.86829	1.97679	nucleus	K14565	NOP58; nucleolar protein 58	map03008 Ribosome biogenesis in eukaryotes				PF08156	PF08156 NOP5NT (NUC127) domain	AJ	KOG2572	Ribosome biogenesis protein - Nop58p/Nop5p
TGGT1_205540-t26_1-p1	DEAD/DEAH box helicase domain-containing protein GN=TGGT1_205540	TGGT1_205540	2.18507	2.87123e-06	Up	7	5	16	5	116.1	1.65653e+06	1.45247e+06	1.77574e+06	1.61774e+06	1.16803e+06	1.4531e+06	1.5072e+06	1.35298e+06	0.818492	0.708163	0.806211	0.75356	1.57368	1.74208	1.81176	1.61653	nucleus	K14809	DDX55, SPB4; ATP-dependent RNA helicase DDX55/SPB4 [EC:3.6.4.13]					PF00270; PF00271; PF13959	PF00270 DEAD/DEAH box helicase; PF00271 Helicase conserved C-terminal domain; PF13959 Domain of unknown function (DUF4217)	A	KOG0345	ATP-dependent RNA helicase
TGGT1_205590-t26_1-p1	Putative 5-azacytidine induced protein 1(predict) GN=TGGT1_205590	TGGT1_205590	6.29059	2.46663e-08	Up	3	2	7	2	64.9	680954	626285	710030	759483	1.61216e+06	1.58877e+06	1.86078e+06	1.65479e+06	0.42473	0.385457	0.406936	0.446587	2.74188	2.40442	2.8236	2.49583	nucleus	K16540	AZI1, CEP131; 5-azacytidine-induced protein 1
TGGT1_206510-t26_1-p1	toxolysin TLN4 GN=TGGT1_206510	TGGT1_206510	0.319019	1.14529e-07	Down	17	30	119	30	256.7	4.61373e+07	4.37914e+07	4.67374e+07	4.41223e+07	5.36585e+06	5.97788e+06	5.21087e+06	5.64959e+06	1.34581	1.26046	1.25271	1.21334	0.426789	0.423089	0.369788	0.398496	extracellular	K01408	IDE, ide; insulysin [EC:3.4.24.56]					PF05193	PF05193 Peptidase M16 inactive domain	O	KOG0959	N-arginine dibasic convertase NRD1 and related Zn2+-dependent endopeptidases, insulinase superfamily
TGGT1_280370-t26_1-p1	Putative KH domain protein(predict) GN=TGGT1_280370	TGGT1_280370	0.417474	0.000716481	Down	24	11	36	11	81.8	8.94431e+06	7.76481e+06	1.16601e+07	8.02515e+06	1.1081e+06	1.18081e+06	1.78552e+06	1.79213e+06	1.25319	1.07352	1.50116	1.06003	0.423346	0.401425	0.608624	0.60718	nucleus
TGGT1_280410-t26_1-p1	3'5'-cyclic nucleotide phosphodiesterase domain-containing protein GN=TGGT1_280410	TGGT1_280410	3.22739	2.95856e-05	Up	5	4	15	4	121.5	4.48519e+06	3.0034e+06	4.95308e+06	4.0687e+06	5.09615e+06	5.35059e+06	5.09406e+06	4.89511e+06	0.718821	0.474966	0.729406	0.614736	2.22703	2.08064	1.98617	1.89705	plasma membrane	K13293	PDE4; cAMP-specific phosphodiesterase 4 [EC:3.1.4.53]	map00230 Purine metabolism; map01100 Metabolic pathways				PF00233	PF00233 3'5'-cyclic nucleotide phosphodiesterase	T	KOG3688	Cyclic GMP phosphodiesterase
TGGT1_280540-t26_1-p1	HEAT repeat-containing protein GN=TGGT1_280540	TGGT1_280540	2.46352	2.39171e-07	Up	3	9	41	9	365	4.82044e+07	5.04258e+07	5.31288e+07	4.89257e+07	4.67165e+07	4.60393e+07	4.66218e+07	5.07464e+07	0.730354	0.753891	0.739658	0.698837	1.93002	1.6925	1.71849	1.85921	plasma membrane	K11886	ECM29; proteasome component ECM29							S	KOG0915	Uncharacterized conserved protein
TGGT1_280560-t26_1-p1	selenide, water dikinase GN=TGGT1_280560	TGGT1_280560	3.38769	3.37587e-07	Up	18	17	50	17	137.8	1.39395e+07	1.34816e+07	1.66138e+07	1.73972e+07	1.72724e+07	2.12991e+07	2.06903e+07	2.08654e+07	0.583071	0.556447	0.63855	0.68603	1.97001	2.16166	2.10548	2.11045	nucleus	K01008	selD, SEPHS; selenide, water dikinase [EC:2.7.9.3]	map00450 Selenocompound metabolism; map01100 Metabolic pathways				PF07992; PF00586; PF02769	PF07992 Pyridine nucleotide-disulphide oxidoreductase; PF00586 AIR synthase related protein, N-terminal domain; PF02769 AIR synthase related protein, C-terminal domain	T	KOG3939	Selenophosphate synthetase
TGGT1_280750-t26_1-p1	putative rudimentary enhancer GN=TGGT1_280750	TGGT1_280750	0.336934	0.000136241	Down	22	2	8	2	11.8	4.28688e+06	3.98305e+06	3.99865e+06	3.56804e+06	412340	505343	723818	425362	1.4178	1.29986	1.21518	1.11249	0.371854	0.405521	0.58239	0.34018	extracellular									R	KOG1766	Enhancer of rudimentary
TGGT1_280780-t26_1-p1	dihydrouridine synthase (dus) protein GN=TGGT1_280780	TGGT1_280780	0.320671	2.99935e-05	Down	4	3	7	3	70.3	666606	699419	598344	649680	64366.2	90296.8	69375.6	101071	1.34294	1.39038	1.10762	1.2339	0.353582	0.441382	0.340021	0.492371	nucleus	K05543	DUS2; tRNA-dihydrouridine synthase 2 [EC:1.3.1.91]							J	KOG2334	tRNA-dihydrouridine synthase
TGGT1_280800-t26_1-p1	SWI2/SNF2 SRCAP/Ino80 GN=TGGT1_280800	TGGT1_280800	4.35412	2.87464e-08	Up	3	5	10	5	316.8	4.3957e+07	4.75361e+07	4.90693e+07	4.45584e+07	7.38016e+07	7.43512e+07	7.62769e+07	8.58704e+07	0.525369	0.560621	0.53889	0.502063	2.40517	2.15615	2.2179	2.48174	nucleus	K11661	SRCAP; helicase SRCAP [EC:5.6.2.-]					PF00176; PF00271	PF00176 SNF2-related domain; PF00271 Helicase conserved C-terminal domain	R	KOG0391	SNF2 family DNA-dependent ATPase
TGGT1_281430-t26_1-p1	putative protein kinase GN=TGGT1_281430	TGGT1_281430	0.195685	0.000120608	Down	9	3	7	3	40.6	727562	871110	625535	624504		53080.4	44828	68585	1.25018	1.47701	0.98766	1.01165		0.221305	0.187397	0.284976	nucleus	K07359	CAMKK2; calcium/calmodulin-dependent protein kinase kinase 2 [EC:2.7.11.17]					PF00069	PF00069 Protein kinase domain	T	KOG0585	Ca2+/calmodulin-dependent protein kinase kinase beta and related serine/threonine protein kinases
TGGT1_281440-t26_1-p1	Putative transmembrane protein(predict) GN=TGGT1_281440	TGGT1_281440	0.20063	0.000444928	Down	1	4	9	4	390.1	1.11615e+06	1.01167e+06	1.12052e+06	1.14421e+06	80056	44961.8	143541	70554.9	1.39675	1.24924	1.28846	1.34988	0.273171	0.13652	0.437001	0.213501	nucleus
TGGT1_281490-t26_1-p1	putative glutamine amidotransferase subunit pdxt GN=TGGT1_281490	TGGT1_281490	0.345952	3.50165e-07	Down	21	3	6	3	30.5	823428	836177	1.01834e+06	953174	120099	122997	121872	116823	1.18546	1.18787	1.34712	1.29368	0.471459	0.429645	0.426854	0.406694	extracellular	K08681	pdxT, pdx2; pyridoxal 5'-phosphate synthase pdxT subunit [EC:4.3.3.6]	map00750 Vitamin B6 metabolism; map01100 Metabolic pathways; map01240 Biosynthesis of cofactors				PF01174	PF01174 SNO glutamine amidotransferase family	H	KOG3210	Imidazoleglycerol-phosphate synthase subunit H-like
TGGT1_281640-t26_1-p1	Putative transmembrane protein(predict) GN=TGGT1_281640	TGGT1_281640	0.344142	0.00361508	Down	5	3	7	3	99.9	1.99436e+06	1.20949e+06	1.89213e+06	1.84703e+06		218526		255199	1.19416	0.71461	1.04103	1.04262		0.31748		0.3695	plasma membrane
TGGT1_281675-t26_1-p1	putative protein kinase GN=TGGT1_281675	TGGT1_281675	5.74617	3.7081e-07	Up	2	2	10	2	133.9	928054	918834	757289	966982	1.74498e+06	2.20896e+06	1.98911e+06	1.99426e+06	0.477492	0.466487	0.358021	0.469033	2.44809	2.75763	2.4898	2.48114	nucleus	K00907	MYLK; myosin-light-chain kinase [EC:2.7.11.18]					PF00069	PF00069 Protein kinase domain	T	KOG0583	Serine/threonine protein kinase
TGGT1_281900-t26_1-p1	SET domain containing lysine methyltransferase KMTox GN=TGGT1_281900	TGGT1_281900	0.38444	0.00586541	Down	4	3	7	3	95.8	1.11912e+06	1.06555e+06	1.5734e+06	1.08433e+06	127471	224222			0.956842	0.898968	1.2361	0.87401	0.297179	0.465151			nucleus							PF00505	PF00505 HMG (high mobility group) box
TGGT1_281920-t26_1-p1	V-type ATPase, D subunit protein GN=TGGT1_281920	TGGT1_281920	2.64814	1.04125e-06	Up	38	7	43	7	27.4	7.28749e+06	7.40189e+06	8.08579e+06	7.61014e+06	7.09066e+06	6.93974e+06	8.24534e+06	8.71828e+06	0.703019	0.704597	0.716746	0.692107	1.86517	1.62437	1.93512	2.03374	cytoplasm	K02149	ATPeV1D, ATP6M; V-type H+-transporting ATPase subunit D	map00190 Oxidative phosphorylation; map01100 Metabolic pathways; map04145 Phagosome						C	KOG1647	Vacuolar H+-ATPase V1 sector, subunit D
TGGT1_282055-t26_1-p1	protein phosphatase PP2C-hn GN=TGGT1_282055	TGGT1_282055	0.446748	7.82752e-06	Down	30	10	47	10	51.9	2.70769e+07	3.3574e+07	3.39762e+07	3.63422e+07	4.99471e+06	6.189e+06	5.65776e+06	5.68632e+06	1.0445	1.27798	1.20431	1.32164	0.52537	0.579276	0.530966	0.530419	cytoplasm	K14803	PTC2_3; protein phosphatase PTC2/3 [EC:3.1.3.16]							T	KOG0698	Serine/threonine protein phosphatase
TGGT1_282070-t26_1-p1	hypothetical protein GN=TGGT1_282070	TGGT1_282070	0.314847	8.74208e-06	Down	10	7	23	7	124.7	3.23357e+06	3.50746e+06	3.55651e+06	3.33685e+06	409590	414462	487631	338412	1.25269	1.34079	1.26601	1.21868	0.432666	0.389582	0.459582	0.317017	nucleus
TGGT1_282140-t26_1-p1	cwf21 protein GN=TGGT1_282140	TGGT1_282140	0.395103	0.000646316	Down	9	5	20	5	81.7	5.52217e+06	4.8351e+06	5.48273e+06	5.24782e+06	691865	587538	752381	1.1867e+06	1.34525	1.16227	1.22728	1.20521	0.459576	0.347282	0.445904	0.699049	nucleus	K13172	SRRM2, SRM300; serine/arginine repetitive matrix protein 2							A	KOG1869	Splicing coactivator SRm160/300, subunit SRm300
TGGT1_304470-t26_1-p1	putative oxidoreductase GN=TGGT1_304470	TGGT1_304470	3.30121	2.05877e-07	Up	15	6	11	6	54.5	5.67176e+06	5.87352e+06	6.0479e+06	5.61601e+06	7.33938e+06	7.74106e+06	7.59009e+06	6.79034e+06	0.637625	0.65156	0.624749	0.595206	2.24983	2.11155	2.07589	1.84593	plasma membrane	K04708	KDSR; 3-dehydrosphinganine reductase [EC:1.1.1.102]	map00600 Sphingolipid metabolism; map01100 Metabolic pathways				PF00106	PF00106 short chain dehydrogenase	Q	KOG1210	Predicted 3-ketosphinganine reductase
TGGT1_255250-t26_1-p1	putative tRNA (cytosine(34)-C(5))-methyltransferase GN=TGGT1_255250	TGGT1_255250	0.441813	0.000668244	Down	3	2	5	2	116.1	962155	944515	788690	1.04628e+06	147755		185663	140628	1.18249	1.14543	0.890659	1.21224	0.49515		0.555121	0.417925	nucleus	K15335	NSUN2, TRM4; tRNA (cytosine34-C5)-methyltransferase [EC:2.1.1.203]							J	KOG2198	tRNA cytosine-5-methylases and related enzymes of the NOL1/NOP2/sun superfamily
TGGT1_255300-t26_1-p1	hypothetical protein GN=TGGT1_255300	TGGT1_255300	0.482569	0.000149386	Down	5	8	20	8	264.4	1.37664e+06	1.74905e+06	1.82597e+06	1.35567e+06	245541	332070	282497	314741	1.08944	1.36582	1.32779	1.01141	0.529847	0.637627	0.543887	0.602301	nucleus
TGGT1_255320-t26_1-p1	mRNA turnover 4 (MRT4) family protein GN=TGGT1_255320	TGGT1_255320	0.473695	0.00446356	Down	22	4	22	4	25.8	7217359	8.91625e+06	8160450	8711873	1.02814e+06	1.74116e+06	1.94662e+06	1.35021e+06	1.09376	1.33332	1.13635	1.24465	0.424854	0.640232	0.71769	0.494791	cytoplasm,nucleus	K14815	MRT4; mRNA turnover protein 4					PF17777	PF17777 Insertion domain in 60S ribosomal protein L10P	A	KOG0816	Protein involved in mRNA turnover
TGGT1_255450-t26_1-p1	polyhomeotic-proximal chromatin protein(predict) GN=TGGT1_255450	TGGT1_255450	0.43229	0.00128804	Down	11	5	12	5	68.3	2644693	1.68513e+06	2.45474e+06	1.85135e+06	270476	479736	332400	364522	1.55308	0.976475	1.32458	1.02494	0.433103	0.683558	0.474888	0.517629	nucleus
TGGT1_255510-t26_1-p1	ankyrin repeat-containing protein GN=TGGT1_255510	TGGT1_255510	0.142824	0.00791727	Down	9	8	18	8	122.9	1.2604e+06	5.15248e+06	2.68346e+06	3.58239e+06	287134	61354.8	269883	62984.4	0.55861	2.25334	1.09283	1.49681	0.347001	0.0659788	0.290997	0.0675011	nucleus	K21440	ANKRD50; ankyrin repeat domain-containing protein 50					PF10258	PF10258 Phosphorylated adapter RNA export protein, RNA-binding domain	M	KOG4177	Ankyrin
TGGT1_256090-t26_1-p1	glycerophosphodiester phosphodiesterase family protein GN=TGGT1_256090	TGGT1_256090	2.64118	6.4613e-05	Up	10	4	12	4	41.6	1.55141e+07	1.5495e+07	1.75276e+07	1.74009e+07	1.38503e+07	1.62669e+07	1.89693e+07	1.81296e+07	0.689898	0.679921	0.716197	0.729494	1.67943	1.75516	2.0522	1.94949	mitochondria	K22387	GDPD1_3, GDE4_7; lysophospholipase D [EC:3.1.4.39]	map00565 Ether lipid metabolism; map01100 Metabolic pathways						C	KOG2258	Glycerophosphoryl diester phosphodiesterase
TGGT1_257340-t26_1-p1	Ras family protein GN=TGGT1_257340	TGGT1_257340	2.4474	1.27374e-07	Up	29	5	36	4	23.6	5.5889e+06	5.65586e+06	6079160	5.64571e+06	5.32367e+06	5.67325e+06	5.32226e+06	5295242	0.742263	0.741206	0.741872	0.706874	1.92791	1.82817	1.71965	1.70057	cytoskeleton	K07880	RAB4B; Ras-related protein Rab-4B					PF00071	PF00071 Ras family	U	KOG0086	GTPase Rab4, small G protein superfamily
TGGT1_257470-t26_1-p1	myosin J GN=TGGT1_257470	TGGT1_257470	0.179042	0.0010876	Down	5	10	19	10	273.5	2.95388e+06	3.20961e+06	3.50987e+06	3.41824e+06	164495	315846	258357	168262	1.24946	1.33964	1.36418	1.36308	0.189725	0.324158	0.265864	0.172104	plasma membrane	K10357	MYO5; myosin V					PF00063	PF00063 Myosin head (motor domain)	Z	KOG0161	Myosin class II heavy chain
TGGT1_257530-t26_1-p1	transporter, major facilitator family protein GN=TGGT1_257530	TGGT1_257530	0.211734	2.23408e-06	Down	17	4	10	4	54.5	5.20515e+06	6.23042e+06	5.81045e+06	4.48115e+06	443118	405647	464188	457775	1.31164	1.5492	1.34538	1.06455	0.304471	0.248019	0.284569	0.27894	plasma membrane
TGGT1_258110-t26_1-p1	N-acetylglucosaminylphosphatidylinositol deacetylase GN=TGGT1_258110	TGGT1_258110	0.466654	0.00787393	Down	11	3	7	3	43.4	1.23345e+06	2.10426e+06	1.49237e+06	2.19214e+06	319861	299452		315492	0.803135	1.352	0.892892	1.34564	0.567902	0.473097		0.496744	mitochondria	K03434	PIGL; N-acetylglucosaminylphosphatidylinositol deacetylase [EC:3.5.1.89]	map00563 Glycosylphosphatidylinositol (GPI)-anchor biosynthesis; map01100 Metabolic pathways						M	KOG3332	N-acetylglucosaminyl phosphatidylinositol de-N-acetylase
TGGT1_258210-t26_1-p1	DNA-directed RNA polymerase II RPB2 GN=TGGT1_258210	TGGT1_258210	0.446164	0.0050185	Down	25	20	63	20	140.9	1.55327e+07	1.75748e+07	1.62656e+07	1.71508e+07	3.02171e+06	2.20162e+06	3.67942e+06	2.48832e+06	1.18042	1.31792	1.13583	1.22876	0.626162	0.405964	0.680269	0.45727	cytoplasm,nucleus	K03010	RPB2, POLR2B; DNA-directed RNA polymerase II subunit RPB2 [EC:2.7.7.6]	map03020 RNA polymerase	GO:0006139 nucleobase-containing compound metabolic process; GO:0006351 transcription, DNA-templated; GO:0006366 transcription by RNA polymerase II; GO:0006725 cellular aromatic compound metabolic process; GO:0006807 nitrogen compound metabolic process; GO:0008152 metabolic process; GO:0009058 biosynthetic process; GO:0009059 macromolecule biosynthetic process; GO:0009987 cellular process; GO:001…	GO:0000428 DNA-directed RNA polymerase complex; GO:0005622 intracellular anatomical structure; GO:0005634 nucleus; GO:0005654 nucleoplasm; GO:0005665 RNA polymerase II, core complex; GO:0005737 cytoplasm; GO:0010494 cytoplasmic stress granule; GO:0016591 RNA polymerase II, holoenzyme; GO:0030880 RNA polymerase complex; GO:0031974 membrane-enclosed lumen; GO:0031981 nuclear lumen; GO:0032991 prote…	GO:0003676 nucleic acid binding; GO:0003677 DNA binding; GO:0005488 binding; GO:0097159 organic cyclic compound binding; GO:1901363 heterocyclic compound binding;	PF04561; PF04565; PF04566; PF04567; PF00562; PF04560	PF04561 RNA polymerase Rpb2, domain 2; PF04565 RNA polymerase Rpb2, domain 3; PF04566 RNA polymerase Rpb2, domain 4; PF04567 RNA polymerase Rpb2, domain 5; PF00562 RNA polymerase Rpb2, domain 6; PF04560 RNA polymerase Rpb2, domain 7	K	KOG0214	RNA polymerase II, second largest subunit
TGGT1_258230-t26_1-p1	rhoptry kinase family protein ROP20 GN=TGGT1_258230	TGGT1_258230	2.88608	8.80704e-07	Up	9	4	13	4	61	2.00379e+06	1.8906e+06	1.78644e+06	2.03692e+06	2.05658e+06	2282929	2.20703e+06	2.03903e+06	0.727759	0.677553	0.59618	0.697432	2.03669	2.01178	1.95009	1.79075	mitochondria	K06631	PLK1; polo-like kinase 1 [EC:2.7.11.21]					PF00069	PF00069 Protein kinase domain	T	KOG0660	Mitogen-activated protein kinase
TGGT1_258360-t26_1-p1	hypothetical protein GN=TGGT1_258360	TGGT1_258360	0.386537	2.84465e-05	Down	34	11	37	11	58.9	9.89748e+06	1.20686e+07	1.42137e+07	1.32235e+07	1.95425e+06	1.84099e+06	1.83699e+06	1.6671e+06	1.03355	1.24358	1.36386	1.30181	0.556459	0.46646	0.466689	0.420965	extracellular
TGGT1_258380-t26_1-p1	elongation factor p (ef-p) kow family domain-containing protein GN=TGGT1_258380	TGGT1_258380	0.456235	9.37925e-06	Down	4	3	10	3	55.7	2.98715e+06	3.12235e+06	3.42172e+06	3.75222e+06	469280	622678	601522	646365	1.13213	1.16769	1.19162	1.34066	0.48497	0.572607	0.554628	0.592371	extracellular	K02356	efp; elongation factor P					PF08207; PF01132; PF09285	PF08207 Elongation factor P (EF-P) KOW-like domain; PF01132 Elongation factor P (EF-P) OB domain; PF09285 Elongation factor P, C-terminal
TGGT1_258540-t26_1-p1	phosphoglycerate mutase family protein GN=TGGT1_258540	TGGT1_258540	0.438365	3.32412e-06	Down	3	7	17	7	285.2	9.09733e+06	9.91089e+06	9.84283e+06	1.03791e+07	1.73118e+06	1.63366e+06	1.59958e+06	1.63482e+06	1.17539	1.26354	1.16853	1.2642	0.609893	0.512133	0.502787	0.510756	nucleus							PF00300	PF00300 Histidine phosphatase superfamily (branch 1)
TGGT1_258640-t26_1-p1	adenylate kinase superfamily protein GN=TGGT1_258640	TGGT1_258640	2.81975	0.0014858	Up	13	5	16	5	61.2	1.1035e+06	1.08832e+06	1.33102e+06	2.23504e+06	1.79844e+06	1.31165e+06	1.30397e+06	1.76627e+06	0.547322	0.532643	0.606611	1.04508	2.43227	1.5785	1.57344	2.11839	mitochondria	K00939	adk, AK; adenylate kinase [EC:2.7.4.3]	map00230 Purine metabolism; map00730 Thiamine metabolism; map01100 Metabolic pathways; map01110 Biosynthesis of secondary metabolites; map01240 Biosynthesis of cofactors				PF00406	PF00406 Adenylate kinase	F	KOG3078	Adenylate kinase
TGGT1_258780-t26_1-p1	OTU family cysteine protease GN=TGGT1_258780	TGGT1_258780	0.351989	0.00317979	Down	15	3	11	3	40.6	1.51472e+06	1.34896e+06	966785	1.17282e+06	204780	216758	97890.2	157602	1.57896	1.38755	0.926024	1.15256	0.582063	0.548236	0.24825	0.397262	nucleus									TO	KOG2605	OTU (ovarian tumor)-like cysteine protease
TGGT1_259240-t26_1-p1	ribosomal protein RPS21 GN=TGGT1_259240	TGGT1_259240	0.394981	5.62218e-05	Down	60	4	34	4	9	1.57384e+08	1.6532e+08	1.65206e+08	1.6304e+08	2.47059e+07	2.68301e+07	2.42805e+07	2.30468e+07	1.24285	1.28823	1.19877	1.2138	0.531989	0.514085	0.466474	0.440095	cytoplasm	K02971	RP-S21e, RPS21; small subunit ribosomal protein S21e	map03010 Ribosome						J	KOG3486	40S ribosomal protein S21
TGGT1_259260-t26_1-p1	membrane protein FtsH1 GN=TGGT1_259260	TGGT1_259260	0.480125	0.000723573	Down	19	15	60	15	136.9	2.17108e+07	2.281e+07	2.168e+07	2.33098e+07	5.02951e+06	3.76332e+06	3.27855e+06	4.35233e+06	1.21353	1.25808	1.11349	1.2283	0.766556	0.510387	0.445828	0.588265	plasma membrane	K08955	YME1; ATP-dependent metalloprotease [EC:3.4.24.-]		GO:0006508 proteolysis; GO:0006807 nitrogen compound metabolic process; GO:0008152 metabolic process; GO:0009056 catabolic process; GO:0009057 macromolecule catabolic process; GO:0019538 protein metabolic process; GO:0030163 protein catabolic process; GO:0043170 macromolecule metabolic process; GO:0044238 primary metabolic process; GO:0071704 organic substance metabolic process; GO:1901564 organo…	GO:0005886 plasma membrane; GO:0016020 membrane; GO:0071944 cell periphery;	GO:0003824 catalytic activity; GO:0004176 ATP-dependent peptidase activity; GO:0005488 binding; GO:0005515 protein binding; GO:0008233 peptidase activity; GO:0008237 metallopeptidase activity; GO:0016462 pyrophosphatase activity; GO:0016787 hydrolase activity; GO:0016817 hydrolase activity, acting on acid anhydrides; GO:0016818 hydrolase activity, acting on acid anhydrides, in phosphorus-containi…	PF00004; PF17862; PF01434	PF00004 ATPase family associated with various cellular activities (AAA); PF17862 AAA+ lid domain; PF01434 Peptidase family M41	O	KOG0734	AAA+-type ATPase containing the peptidase M41 domain
TGGT1_259880-t26_1-p1	hypothetical protein GN=TGGT1_259880	TGGT1_259880	0.456556	0.000533951	Down	14	7	31	7	88.1	6.72527e+06	5.88086e+06	7.0694e+06	4.73193e+06	800824	1.24152e+06	1.1596e+06	1.11871e+06	1.38616	1.19606	1.33888	0.919464	0.450075	0.620884	0.581463	0.557567	nucleus
TGGT1_259940-t26_1-p1	Putative transmembrane protein(predict) GN=TGGT1_259940	TGGT1_259940	0.288341	1.57163e-06	Down	7	4	15	4	65.8	3.27311e+06	3.427e+06	3.63363e+06	3.21049e+06	399022	356980	338506	403844	1.28839	1.3311	1.31427	1.19139	0.428281	0.340946	0.324165	0.384396	plasma membrane
TGGT1_259950-t26_1-p1	carbonate dehydratase, eukaryotic-type domain-containing protein GN=TGGT1_259950	TGGT1_259950	3.22968	0.000475499	Up	4	3	14	3	93.4	1.3639e+06	1.438e+06	2.37213e+06	2.06671e+06	1.76696e+06	2.17494e+06	2.4615e+06	2.57903e+06	0.497802	0.517896	0.795551	0.711128	1.75851	1.92609	2.18568	2.27619	plasma membrane	K01674	cah; carbonic anhydrase [EC:4.2.1.1]	map00910 Nitrogen metabolism; map01100 Metabolic pathways				PF00194	PF00194 Eukaryotic-type carbonic anhydrase	R	KOG0382	Carbonic anhydrase
TGGT1_259990-t26_1-p1	SAC3/GANP family protein GN=TGGT1_259990	TGGT1_259990	4.01128	8.04731e-10	Up	4	3	5	3	105.1	2.49651e+07	2.4605e+07	2.64322e+07	2.80857e+07	3.7229e+07	4.13687e+07	4.07007e+07	4.14614e+07	0.558146	0.542808	0.543002	0.59196	2.26955	2.24409	2.21375	2.24148	nucleus	K23802	LENG8, THP3; SAC3 family protein LENG8/THP3							K	KOG1861	Leucine permease transcriptional regulator
TGGT1_260140-t26_1-p1	phosphomannose isomerase type I protein GN=TGGT1_260140	TGGT1_260140	2.04406	3.65996e-05	Up	3	2	6	2	82.1	231493	219590	297903	270925	197344	199724	184649	217430	0.753533	0.705318	0.891032	0.831391	1.75159	1.57742	1.46226	1.71144	nucleus	K01809	manA, MPI; mannose-6-phosphate isomerase [EC:5.3.1.8]	map00051 Fructose and mannose metabolism; map00520 Amino sugar and nucleotide sugar metabolism; map01100 Metabolic pathways; map01110 Biosynthesis of secondary metabolites; map01240 Biosynthesis of cofactors; map01250 Biosynthesis of nucleotide sugars						G	KOG2757	Mannose-6-phosphate isomerase
TGGT1_260170-t26_1-p1	putative elongation factor EF-G GN=TGGT1_260170	TGGT1_260170	5.35538	3.74315e-06	Up	10	6	18	6	96.6	2.85739e+06	3.24023e+06	3.2461e+06	3.48726e+06	6.03375e+06	6.72985e+06	6.97026e+06	6.72688e+06	0.430606	0.481831	0.449495	0.495435	2.47937	2.46076	2.55547	2.45132	nucleus	K02355	fusA, GFM, EFG; elongation factor G		GO:0006412 translation; GO:0006414 translational elongation; GO:0006518 peptide metabolic process; GO:0006807 nitrogen compound metabolic process; GO:0008152 metabolic process; GO:0009058 biosynthetic process; GO:0009059 macromolecule biosynthetic process; GO:0009987 cellular process; GO:0010467 gene expression; GO:0019538 protein metabolic process; GO:0034641 cellular nitrogen compound metabolic…	GO:0005622 intracellular anatomical structure; GO:0005737 cytoplasm;	GO:0000166 nucleotide binding; GO:0000287 magnesium ion binding; GO:0001882 nucleoside binding; GO:0001883 purine nucleoside binding; GO:0003676 nucleic acid binding; GO:0003723 RNA binding; GO:0003746 translation elongation factor activity; GO:0003824 catalytic activity; GO:0003924 GTPase activity; GO:0005488 binding; GO:0005525 GTP binding; GO:0008135 translation factor activity, RNA binding; G…	PF00009; PF03144; PF14492; PF03764; PF00679	PF00009 Elongation factor Tu GTP binding domain; PF03144 Elongation factor Tu domain 2; PF14492 Elongation Factor G, domain III; PF03764 Elongation factor G, domain IV; PF00679 Elongation factor G C-terminus	J	KOG0465	Mitochondrial elongation factor
TGGT1_260310-t26_1-p1	ATP-binding cassette transporter ABC.B1 GN=TGGT1_260310	TGGT1_260310	2.73272	1.81395e-07	Up	9	8	33	8	144.4	4.54871e+06	4.34875e+06	4.26186e+06	4.21742e+06	4.07348e+06	4.90051e+06	4.67144e+06	4.6983e+06	0.754018	0.711323	0.649152	0.659072	1.84121	1.97101	1.88389	1.88326	plasma membrane	K05658	ABCB1, CD243; ATP-binding cassette, subfamily B (MDR/TAP), member 1 [EC:7.6.2.2]	map02010 ABC transporters				PF00005	PF00005 ABC transporter	Q	KOG0055	Multidrug/pheromone exporter, ABC superfamily
TGGT1_260600-t26_1-p1	Pumilio-family RNA binding repeat-containing protein GN=TGGT1_260600	TGGT1_260600	0.442141	3.10595e-05	Down	17	19	71	19	172.4	2.77781e+07	2.34753e+07	3.00732e+07	2.83965e+07	4.6125e+06	4.77825e+06	4.02012e+06	5.22178e+06	1.28144	1.0686	1.27476	1.23496	0.580198	0.534834	0.451176	0.582493	nucleus	K17943	PUM; pumilio RNA-binding family							J	KOG2049	Translational repressor MPT5/PUF4 and related RNA-binding proteins (Puf superfamily)
TGGT1_260680-t26_1-p1	putative small subunit DNA primase GN=TGGT1_260680	TGGT1_260680	0.309623	2.29439e-05	Down	14	5	23	5	58	2.42644e+06	3.152e+06	2.92276e+06	2.6249e+06	367596	301898	360402	289632	1.15442	1.47975	1.27773	1.17733	0.476879	0.348504	0.417151	0.33321	nucleus	K02684	PRI1; DNA primase small subunit [EC:2.7.7.102]	map03030 DNA replication						L	KOG2851	Eukaryotic-type DNA primase, catalytic (small) subunit
TGGT1_261030-t26_1-p1	pyridine nucleotide-disulfide oxidoreductase domain-containing protein GN=TGGT1_261030	TGGT1_261030	4.57833	0.0198661	Up	4	2	4	2	93.7	349124	308460	1.43123e+06	1.33543e+06	1.44247e+06	1.55047e+06	1.73666e+06	1.18137e+06	0.221445	0.193061	0.834162	0.798544	2.49482	2.38619	2.67986	1.81196	mitochondria	K18914	FDXR; adrenodoxin-NADP+ reductase [EC:1.18.1.6]					PF07992	PF07992 Pyridine nucleotide-disulphide oxidoreductase	F	KOG1800	Ferredoxin/adrenodoxin reductase
TGGT1_261240-t26_1-p1	histone H3 GN=TGGT1_261240	TGGT1_261240	2.7676	1.05058e-08	Up	59	7	54	7	15.4	1.03876e+09	9.7218e+08	1.13133e+09	1.09148e+09	1.05891e+09	1.11637e+09	1.16949e+09	1.16349e+09	0.703581	0.649764	0.704111	0.696963	1.95571	1.83469	1.92712	1.90563	nucleus	K11253	H3; histone H3					PF00125	PF00125 Core histone H2A/H2B/H3/H4	B	KOG1745	Histones H3 and H4
TGGT1_261480-t26_1-p1	phosphatidyl serine synthase GN=TGGT1_261480	TGGT1_261480	2.26184	6.48751e-07	Up	11	4	17	4	60.8	4.57083e+06	5.12793e+06	5.31147e+06	4.63757e+06	3775218	4.30225e+06	4.42077e+06	4.64141e+06	0.735709	0.814446	0.78556	0.70371	1.6569	1.6802	1.73109	1.8065	plasma membrane	K08730	PTDSS2; phosphatidylserine synthase 2 [EC:2.7.8.29]	map00564 Glycerophospholipid metabolism; map01100 Metabolic pathways; map01110 Biosynthesis of secondary metabolites						I	KOG2735	Phosphatidylserine synthase
TGGT1_261600-t26_1-p1	creatinase domain-containing protein GN=TGGT1_261600	TGGT1_261600	2.0488	3.30342e-06	Up	31	18	106	18	96.1	1.98432e+07	2.12566e+07	2.08625e+07	2.04415e+07	1.44295e+07	1.86636e+07	1.56028e+07	16457706	0.796271	0.84169	0.769254	0.773311	1.57887	1.81719	1.52323	1.59697	mitochondria	K01262	pepP; Xaa-Pro aminopeptidase [EC:3.4.11.9]					PF01321; PF16189; PF00557; PF16188	PF01321 Creatinase/Prolidase N-terminal domain; PF16189 Creatinase/Prolidase N-terminal domain; PF00557 Metallopeptidase family M24; PF16188 C-terminal region of peptidase_M24	E	KOG2413	Xaa-Pro aminopeptidase
TGGT1_261650-t26_1-p1	hypothetical protein GN=TGGT1_261650	TGGT1_261650	458.776	7.97016e-10	Up	2	2	6	2	124.8		2931.32	3433.83	3475.67	506008	576108	554741	651978		0.00651949	0.0071117	0.00738536	3.10987	3.15064	3.04189	3.55345	nucleus
TGGT1_261980-t26_1-p1	gorasp2-prov protein GN=TGGT1_261980	TGGT1_261980	5.43248	2.41515e-07	Up	7	2	5	2	50.5	937242	909016	897992	1.04853e+06	1.6099e+06	2.0873e+06	1.93383e+06	2.33978e+06	0.471762	0.451493	0.415334	0.497558	2.2096	2.54924	2.36811	2.84788	nucleus							PF04495	PF04495 GRASP55/65 PDZ-like domain	U	KOG3834	Golgi reassembly stacking protein GRASP65, contains PDZ domain
TGGT1_262050-t26_1-p1	rhoptry kinase family protein ROP39 GN=TGGT1_262050	TGGT1_262050	0.0589458	3.55666e-09	Down	29	14	57	14	65.1	4.70961e+07	5.11441e+07	5.4759e+07	5.05204e+07	1.05395e+06	1.34054e+06	1.18182e+06	1.04324e+06	1.33981	1.43569	1.43142	1.35493	0.081756	0.0925318	0.0817935	0.0717659	mitochondria	K06641	CHEK2; serine/threonine-protein kinase CHEK2 [EC:2.7.11.1]					PF00069	PF00069 Protein kinase domain	G	KOG0599	Phosphorylase kinase gamma subunit
TGGT1_262140-t26_1-p1	putative chain a, pp2a-specific methylesterase apo form (pme) GN=TGGT1_262140	TGGT1_262140	0.466291	9.13288e-07	Down	9	3	10	3	49.9	1.43034e+06	1.31397e+06	1.47568e+06	1.42899e+06	239962	241244	253709	279180	1.27109	1.1522	1.20499	1.19717	0.581463	0.520172	0.548509	0.599924	nucleus	K13617	PPME1; protein phosphatase methylesterase 1 [EC:3.1.1.89]					PF12697	PF12697 Alpha/beta hydrolase family	R	KOG2564	Predicted acetyltransferases and hydrolases with the alpha/beta hydrolase fold
TGGT1_262150-t26_1-p1	kelch repeat and K+ channel tetramerisation domain containing protein GN=TGGT1_262150	TGGT1_262150	18.0097	1.71884e-07	Up	13	6	20	6	88.9	3.60431e+06	5.20651e+06	3.85508e+06	4077037	2.19571e+07	3.13292e+07	3.07973e+07	3.29365e+07	0.15955	0.227421	0.156806	0.170142	2.65029	3.36495	3.31664	3.52557	nucleus	K10457	KLHL20, KLEIP; kelch-like protein 20					PF02214	PF02214 BTB/POZ domain	R	KOG2714	SETA binding protein SB1 and related proteins, contain BTB/POZ domain
TGGT1_262380-t26_1-p1	putative elongation factor Tu GN=TGGT1_262380	TGGT1_262380	4.86318	1.51714e-09	Up	38	18	122	18	59.6	1.14143e+08	1.2466e+08	1.386e+08	1.31487e+08	2.19548e+08	2.35917e+08	2.45902e+08	2.50685e+08	0.462622	0.498556	0.516174	0.502403	2.42634	2.32002	2.42466	2.45688	mitochondria	K02358	tuf, TUFM; elongation factor Tu		GO:0006412 translation; GO:0006414 translational elongation; GO:0006518 peptide metabolic process; GO:0006807 nitrogen compound metabolic process; GO:0008152 metabolic process; GO:0009058 biosynthetic process; GO:0009059 macromolecule biosynthetic process; GO:0009987 cellular process; GO:0010467 gene expression; GO:0019538 protein metabolic process; GO:0034641 cellular nitrogen compound metabolic…	GO:0005622 intracellular anatomical structure; GO:0005737 cytoplasm; GO:0005739 mitochondrion; GO:0005740 mitochondrial envelope; GO:0005743 mitochondrial inner membrane; GO:0005759 mitochondrial matrix; GO:0016020 membrane; GO:0019866 organelle inner membrane; GO:0031090 organelle membrane; GO:0031966 mitochondrial membrane; GO:0031967 organelle envelope; GO:0031974 membrane-enclosed lumen; GO:0…	GO:0003676 nucleic acid binding; GO:0003723 RNA binding; GO:0003746 translation elongation factor activity; GO:0005488 binding; GO:0008135 translation factor activity, RNA binding; GO:0097159 organic cyclic compound binding; GO:1901363 heterocyclic compound binding;	PF00009; PF03144; PF03143	PF00009 Elongation factor Tu GTP binding domain; PF03144 Elongation factor Tu domain 2; PF03143 Elongation factor Tu C-terminal domain	J	KOG0460	Mitochondrial translation elongation factor Tu
TGGT1_262430-t26_1-p1	4-hydroxy-3-methylbut-2-en-1-yl diphosphate synthase GN=TGGT1_262430	TGGT1_262430	2.5993	1.09766e-06	Up	6	6	20	6	140.6	1.98324e+07	2.38116e+07	2.44916e+07	2.16841e+07	1.96262e+07	2.41093e+07	2.42431e+07	2.20269e+07	0.653034	0.773672	0.741022	0.673122	1.76214	1.92619	1.94205	1.75384	nucleus	K03526	gcpE, ispG; (E)-4-hydroxy-3-methylbut-2-enyl-diphosphate synthase [EC:1.17.7.1 1.17.7.3]	map00900 Terpenoid backbone biosynthesis; map01100 Metabolic pathways; map01110 Biosynthesis of secondary metabolites
TGGT1_262460-t26_1-p1	PX domain-containing protein(predict) GN=TGGT1_262460	TGGT1_262460	4.97949	1.74046e-09	Up	1	2	4	2	274.1	2.2066e+06	2.29758e+06	2.3997e+06	2.45642e+06	4.36086e+06	4589172	4618447	4.35313e+06	0.478918	0.492057	0.478571	0.50261	2.58079	2.41671	2.43862	2.28462	plasma membrane							PF00787	PF00787 PX domain
TGGT1_262490-t26_1-p1	putative alpha/beta hydrolase GN=TGGT1_262490	TGGT1_262490	2.84648	2.42856e-07	Up	19	4	11	4	29.1	1.05592e+07	1.14365e+07	1.09779e+07	1.14192e+07	1.0357e+07	1.32432e+07	1.1927e+07	1.32936e+07	0.670753	0.716857	0.640772	0.683846	1.79394	2.04117	1.84321	2.04198	cytoplasm,nucleus	K01076	ABHD17; abhydrolase domain-containing protein 17 [EC:3.1.2.22]					PF00561	PF00561 alpha/beta hydrolase fold	R	KOG1552	Predicted alpha/beta hydrolase
TGGT1_262670-t26_1-p1	ribosomal protein RPL18A GN=TGGT1_262670	TGGT1_262670	0.463646	2.7074e-05	Down	50	12	102	12	21.3	3.58209e+08	3.57524e+08	3.60996e+08	3.51695e+08	58127043	6.57411e+07	6.60653e+07	6.5521e+07	1.25961	1.24055	1.16642	1.16589	0.557343	0.560908	0.565178	0.55713	nucleus	K02882	RP-L18Ae, RPL18A; large subunit ribosomal protein L18Ae	map03010 Ribosome				PF01775	PF01775 Ribosomal proteins 50S-L18Ae/60S-L20/60S-L18A	J	KOG0829	60S ribosomal protein L18A
TGGT1_262690-t26_1-p1	ribosomal protein RPL27 GN=TGGT1_262690	TGGT1_262690	0.480313	4.20204e-07	Down	44	7	63	7	16.3	1.72597e+08	1.62356e+08	1.76197e+08	1.84007e+08	2.86191e+07	3.36627e+07	3.224e+07	3.42352e+07	1.2404	1.15135	1.16354	1.24668	0.560827	0.586992	0.563684	0.594947	mitochondria	K02901	RP-L27e, RPL27; large subunit ribosomal protein L27e	map03010 Ribosome						J	KOG3418	60S ribosomal protein L27
TGGT1_262710-t26_1-p1	Ctr copper transporter family protein GN=TGGT1_262710	TGGT1_262710	0.444821	0.0012719	Down	22	7	13	7	40.6	9.12855e+06	9.16373e+06	9.74467e+06	8.72115e+06	915674	1.78452e+06	1.97255e+06	1.69448e+06	1.25337	1.24154	1.22942	1.12887	0.342818	0.594502	0.658897	0.56259	plasma membrane	K14686	SLC31A1, CTR1; solute carrier family 31 (copper transporter), member 1							P	KOG3386	Copper transporter
TGGT1_262750-t26_1-p1	putative histone lysine methyltransferase, SET GN=TGGT1_262750	TGGT1_262750	3.69804	1.0825e-06	Up	5	2	7	2	53.6	1.72411e+06	1.48421e+06	1.77685e+06	1.80948e+06	1.95888e+06	2.31451e+06	2.69158e+06	2.74291e+06	0.618623	0.525491	0.585822	0.612077	1.91651	2.01499	2.34952	2.37984	nucleus	K24635	SMYD5, ZMYND23; SET and MYND domain-containing protein 5 [EC:2.1.1.-]							B	KOG2084	Predicted histone tail methylase containing SET domain
TGGT1_262935-t26_1-p1	hypothetical protein GN=TGGT1_262935	TGGT1_262935	3.2381	3.64829e-06	Up	3	2	4	2	76.6	1.02969e+06	1.22483e+06	1.08722e+06	1.0556e+06	1.07791e+06	1.36794e+06	1524496	1.54587e+06	0.61502	0.721881	0.596698	0.594393	1.75552	1.98245	2.21523	2.2327	nucleus
TGGT1_263040-t26_1-p1	ribosomal protein RPS16 GN=TGGT1_263040	TGGT1_263040	0.418452	1.59703e-05	Down	37	9	75	9	24	2.9308e+08	2.69895e+08	2.56962e+08	2.67526e+08	4.50042e+07	4.59643e+07	3.90742e+07	4.51264e+07	1.37442	1.24893	1.10728	1.18275	0.575481	0.523008	0.445795	0.51173	mitochondria	K02960	RP-S16e, RPS16; small subunit ribosomal protein S16e	map03010 Ribosome						J	KOG1753	40S ribosomal protein S16
TGGT1_263130-t26_1-p1	putative citrate synthase GN=TGGT1_263130	TGGT1_263130	2.04674	4.40971e-07	Up	26	11	67	11	69.1	2.26526e+07	2.29025e+07	2.43908e+07	2.47276e+07	1.78991e+07	1.9343e+07	1.96558e+07	1.76355e+07	0.792704	0.790834	0.784282	0.815767	1.70792	1.64237	1.67338	1.4923	mitochondria	K01659	prpC; 2-methylcitrate synthase [EC:2.3.3.5]	map00640 Propanoate metabolism; map01100 Metabolic pathways				PF00285	PF00285 Citrate synthase, C-terminal domain	C	KOG2617	Citrate synthase
TGGT1_263280-t26_1-p1	Putative transmembrane protein(predict) GN=TGGT1_263280	TGGT1_263280	2.19054	8.57723e-05	Up	11	2	13	2	24.9	1.36154e+06	1.86031e+06	1.94564e+06	1666978	1268943	1.50798e+06	1.31529e+06	1.67215e+06	0.639897	0.86273	0.840226	0.738589	1.62617	1.71961	1.50388	1.90035	nucleus
TGGT1_263320-t26_1-p1	hypothetical protein GN=TGGT1_263320	TGGT1_263320	0.499801	0.000925577	Down	20	8	39	8	42.1	3.00206e+07	3.86341e+07	32518974	3.86612e+07	5.92248e+06	6.74482e+06	7.15115e+06	7.15303e+06	1.06566	1.35325	1.06069	1.2938	0.573253	0.580929	0.617569	0.613995	nucleus
TGGT1_263323-t26_1-p1	putative tetratricopeptide repeat protein 11 GN=TGGT1_263323	TGGT1_263323	0.211373	1.05435e-05	Down	23	2	8	2	16.4	852024	1.23176e+06	938361	1.01865e+06	95015.2	76253.5	76051	79866.5	1.155	1.64765	1.16884	1.30181	0.35121	0.25081	0.250811	0.261801	plasma membrane	K17969	FIS1, TTC11, MDV2; mitochondrial fission 1 protein
TGGT1_263500-t26_1-p1	putative vacuolar protein sorting-associated protein 26 GN=TGGT1_263500	TGGT1_263500	5.38569	5.61787e-11	Up	29	9	35	9	42.2	3.02984e+07	3.01559e+07	3.374e+07	3.34958e+07	6.08977e+07	6.94645e+07	6.78758e+07	6.64768e+07	0.45719	0.449012	0.467817	0.476496	2.50566	2.54328	2.49174	2.42562	cytoplasm	K18466	VPS26A_B; vacuolar protein sorting-associated protein 26A/B	map04144 Endocytosis	GO:0006810 transport; GO:0006886 intracellular protein transport; GO:0007154 cell communication; GO:0007165 signal transduction; GO:0007166 cell surface receptor signaling pathway; GO:0007267 cell-cell signaling; GO:0008104 protein localization; GO:0009894 regulation of catabolic process; GO:0009987 cellular process; GO:0010506 regulation of autophagy; GO:0015031 protein transport; GO:0015833 pep…	GO:0000323 lytic vacuole; GO:0005622 intracellular anatomical structure; GO:0005737 cytoplasm; GO:0005764 lysosome; GO:0005768 endosome; GO:0005769 early endosome; GO:0005773 vacuole; GO:0005829 cytosol; GO:0010008 endosome membrane; GO:0012505 endomembrane system; GO:0016020 membrane; GO:0030904 retromer complex; GO:0030906 retromer, cargo-selective complex; GO:0031090 organelle membrane; GO:003…	GO:0005215 transporter activity;			U	KOG3063	Membrane coat complex Retromer, subunit VPS26
TGGT1_263650-t26_1-p1	putative pre-mRNA-processing protein 8 GN=TGGT1_263650	TGGT1_263650	2.25766	0.0105808	Up	7	5	18	4	117.9	3.95032e+07	1.39816e+07	3.02183e+07	2.69539e+07	28273938	2.41436e+07	2.19215e+07	2.12481e+07	1.13413	0.39609	0.797175	0.72953	2.2134	1.68184	1.53113	1.47512	nucleus	K12813	DHX16; pre-mRNA-splicing factor ATP-dependent RNA helicase DHX16 [EC:3.6.4.13]	map03040 Spliceosome				PF00271; PF04408; PF07717	PF00271 Helicase conserved C-terminal domain; PF04408 Helicase associated domain (HA2); PF07717 Oligonucleotide/oligosaccharide-binding (OB)-fold	A	KOG0923	mRNA splicing factor ATP-dependent RNA helicase
TGGT1_263660-t26_1-p1	Putative transmembrane protein(predict) GN=TGGT1_263660	TGGT1_263660	4.48364	9.15586e-09	Up	14	3	7	3	30	1.06975e+07	1.18275e+07	1.23926e+07	1.12347e+07	1.93861e+07	1.93557e+07	2.05334e+07	2.02871e+07	0.503855	0.549701	0.536341	0.498861	2.48978	2.21201	2.35287	2.31059	plasma membrane
TGGT1_264030-t26_1-p1	putative aminotransferase GN=TGGT1_264030	TGGT1_264030	2.42027	2.49188e-06	Up	6	3	10	3	70.6	3.61097e+06	4.11342e+06	4.12834e+06	4784700	3557795	4.16918e+06	3797882	3.97203e+06	0.665373	0.747917	0.698991	0.831168	1.78759	1.864	1.70253	1.76983	mitochondria	K00814	GPT, ALT; alanine transaminase [EC:2.6.1.2]	map00220 Arginine biosynthesis; map00250 Alanine, aspartate and glutamate metabolism; map00710 Carbon fixation in photosynthetic organisms; map01100 Metabolic pathways; map01200 Carbon metabolism; map01210 2-Oxocarboxylic acid metabolism; map01230 Biosynthesis of amino acids				PF00155	PF00155 Aminotransferase class I and II	E	KOG0258	Alanine aminotransferase
TGGT1_264190-t26_1-p1	TRUD domain-containing protein(predict) GN=TGGT1_264190	TGGT1_264190	0.412775	7.45479e-06	Down	4	5	17	5	197.4	1.35535e+07	1.32004e+07	1.49834e+07	1.19514e+07	2.12067e+06	1.96443e+06	2.14244e+06	2.29265e+06	1.29006	1.23981	1.31046	1.07243	0.550396	0.453678	0.496109	0.527683	nucleus	K06176	truD, PUS7; tRNA pseudouridine13 synthase [EC:5.4.99.27]							S	KOG2339	Uncharacterized conserved protein
TGGT1_200460-t26_1-p1	hypothetical protein GN=TGGT1_200460	TGGT1_200460	4.94867	0.00038465	Up	4	2	7	2	48.5	2519758	1.34166e+06	3.2235e+06	2.58731e+06	4.50343e+06	5.54633e+06	5.22302e+06	3.0212e+06	0.533502	0.280303	0.627133	0.516437	2.59995	2.84929	2.69036	1.5468	nucleus
TGGT1_229140-t26_1-p1	MaoC family domain-containing protein GN=TGGT1_229140	TGGT1_229140	0.0219204	2.93829e-08	Down	39	10	43	10	35.9	2.51116e+07	27753055	2.84791e+07	2.85102e+07	258808	176393	243210	243233	1.34227	1.46382	1.39877	1.43668	0.0377214	0.0228772	0.0316271	0.0314388	cytoplasm	K19658	ECH2; peroxisomal enoyl-CoA hydratase 2 [EC:4.2.1.119]					PF01575	PF01575 MaoC like domain	I	KOG1206	Peroxisomal multifunctional beta-oxidation protein and related enzymes
TGGT1_229350-t26_1-p1	HEAT repeat-containing protein GN=TGGT1_229350	TGGT1_229350	0.18463	0.000365016	Down	5	4	12	4	95.2	1.20021e+06	1.38666e+06	1.73069e+06	1.66325e+06		88625.1		129702	0.859804	0.980209	1.13924	1.12329		0.154046		0.22468	nucleus
TGGT1_229460-t26_1-p1	SWI2/SNF2-containing protein GN=TGGT1_229460	TGGT1_229460	2.90896	2.45643e-05	Up	2	2	5	2	167.3	245695	292111	252519	232392	284540	278848	335254	247058	0.67091	0.78709	0.633602	0.598248	2.11863	1.84752	2.22717	1.63133	nucleus	K14439	SMARCAD1; SWI/SNF-related matrix-associated actin-dependent regulator of chromatin subfamily A containing DEAD/H box 1 [EC:5.6.2.-]					PF00176; PF00271	PF00176 SNF2-related domain; PF00271 Helicase conserved C-terminal domain	B	KOG0389	SNF2 family DNA-dependent ATPase
TGGT1_229490-t26_1-p1	tetratricopeptide repeat-containing protein GN=TGGT1_229490	TGGT1_229490	0.452956	0.00054978	Down	7	5	14	5	90.6	4.6057e+07	3.95195e+07	39269685	4.73316e+07	6.79992e+06	7.693e+06	7.56447e+06	8.05193e+06	1.34815	1.14147	1.05622	1.30613	0.542738	0.546377	0.538682	0.569927	plasma membrane	K01802	E5.2.1.8; peptidylprolyl isomerase [EC:5.2.1.8]							O	KOG0543	FKBP-type peptidyl-prolyl cis-trans isomerase
TGGT1_229640-t26_1-p1	Putative flocculin (Fragment)(predict) GN=TGGT1_229640	TGGT1_229640	2.22918	3.63548e-05	Up	14	11	40	11	137.3	5.62629e+06	4.79535e+06	6.14953e+06	5.89354e+06	5.0745e+06	5.10947e+06	4.29545e+06	4.70927e+06	0.799802	0.672651	0.80326	0.789822	1.96697	1.76234	1.48553	1.61879	nucleus
TGGT1_229650-t26_1-p1	josephin protein GN=TGGT1_229650	TGGT1_229650	0.412856	4.841e-06	Down	40	11	48	11	46.8	1.26813e+07	1.16742e+07	1.1974e+07	1.16755e+07	1.69779e+06	2.23241e+06	1.93341e+06	1.79006e+06	1.34909	1.2255	1.1705	1.17097	0.4925	0.576243	0.500393	0.460491	mitochondria	K11863	ATXN3, MJD; Ataxin-3 [EC:3.4.22.-]	map04141 Protein processing in endoplasmic reticulum				PF00789	PF00789 UBX domain	R	KOG2935	Ataxin 3/Josephin
TGGT1_229670-t26_1-p1	ribosomal protein RPS23 GN=TGGT1_229670	TGGT1_229670	0.484356	5.45326e-05	Down	35	4	31	4	15.8	1.09921e+08	1.32801e+08	1.53576e+08	1.38876e+08	2.60058e+07	2.35588e+07	2.54237e+07	2.42139e+07	1.02599	1.22314	1.31717	1.22204	0.661878	0.533545	0.577318	0.546518	cytoplasm	K02973	RP-S23e, RPS23; small subunit ribosomal protein S23e	map03010 Ribosome						J	KOG1749	40S ribosomal protein S23
TGGT1_229750-t26_1-p1	Fms-interacting protein(predict) GN=TGGT1_229750	TGGT1_229750	2.22452	0.000225518	Up	11	8	18	8	145.4	4.94285e+06	3.82854e+06	3.89926e+06	3.75226e+06	3.59203e+06	3.32097e+06	4.02096e+06	3.14458e+06	0.959552	0.733385	0.695546	0.686713	1.9014	1.56426	1.89903	1.47615	nucleus
TGGT1_229920-t26_1-p1	Putative transmembrane protein(predict) GN=TGGT1_229920	TGGT1_229920	0.389606	0.0185824	Down	19	5	27	5	34.9	9.66053e+06	1.27517e+07	1.06468e+07	9.97418e+06	1.73772e+06	2.63294e+06	1.02386e+06	1.04357e+06	1.15627	1.50603	1.17093	1.12545	0.56713	0.764633	0.298134	0.302033	mitochondria
TGGT1_230000-t26_1-p1	Rav1p_C domain-containing protein(predict) GN=TGGT1_230000	TGGT1_230000	2.10877	1.47054e-07	Up	1	5	10	5	690.6	2.29415e+06	2.2656e+06	2.59013e+06	2.25426e+06	1.7278e+06	1.91623e+06	1.9559e+06	2.04022e+06	0.796993	0.77665	0.826813	0.738292	1.6367	1.61523	1.65306	1.7139	plasma membrane	K22020	MUC19; mucin-19							R	KOG1064	RAVE (regulator of V-ATPase assembly) complex subunit RAV1/DMX protein, WD repeat superfamily
TGGT1_230060-t26_1-p1	acetyltransferase, GNAT family protein GN=TGGT1_230060	TGGT1_230060	2.43377	0.000238862	Up	13	3	11	3	37.2	3.3195e+06	5.7446e+06	4.1929e+06	4.17115e+06	3.71709e+06	4.1113e+06	3.98725e+06	4.55331e+06	0.581573	0.993116	0.674994	0.688936	1.77574	1.74769	1.69948	1.92901	nucleus	K20794	NAA40, NAT4; N-alpha-acetyltransferase 40 [EC:2.3.1.257]							R	KOG2488	Acetyltransferase (GNAT) domain-containing protein
TGGT1_230160-t26_1-p1	Rna binding(predict) GN=TGGT1_230160	TGGT1_230160	0.388514	1.21015e-08	Down	62	8	53	8	15.8	6.92905e+07	7.03906e+07	7.19389e+07	7.43156e+07	9.99422e+06	1.13497e+07	1.04264e+07	1.10216e+07	1.2481	1.25112	1.19067	1.26196	0.490871	0.496035	0.456898	0.480062	cytoplasm
TGGT1_230180-t26_1-p1	Putative transmembrane protein(predict) GN=TGGT1_230180	TGGT1_230180	0.0455597	1.14602e-06	Down	32	12	42	12	57.3	7.23124e+06	1.02913e+07	9.74402e+06	1.06277e+07	136282	133668	147367	248973	1.1104	1.55936	1.37486	1.53851	0.0570625	0.0498024	0.055053	0.092448	extracellular
TGGT1_230220-t26_1-p1	VPS11_C domain-containing protein(predict) GN=TGGT1_230220	TGGT1_230220	3.75448	0.00681907	Up	4	3	5	3	136.6	1.832e+06	910159	952818	1.93086e+06	1.88683e+06	2.02894e+06	2.08819e+06	2.16014e+06	0.786637	0.385634	0.375935	0.781612	2.20915	2.11385	2.18137	2.24289	mitochondria,nucleus	K20179	VPS11, PEP5; vacuolar protein sorting-associated protein 11							U	KOG2114	Vacuolar assembly/sorting protein PEP5/VPS11
TGGT1_230490-t26_1-p1	phosphatidylinositol-4-phosphate 5-kinase GN=TGGT1_230490	TGGT1_230490	2.21387	0.0165751	Up	2	2	6	2	143.1	628230	1.84505e+06	1.82016e+06	1.80807e+06	968146	1.37088e+06	1.32908e+06	1.52938e+06	0.329223	0.954087	0.876467	0.893263	1.38343	1.74311	1.69447	1.93804	nucleus	K00889	PIP5K; 1-phosphatidylinositol-4-phosphate 5-kinase [EC:2.7.1.68]	map00562 Inositol phosphate metabolism; map01100 Metabolic pathways; map04070 Phosphatidylinositol signaling system; map04144 Endocytosis	GO:0006629 lipid metabolic process; GO:0006644 phospholipid metabolic process; GO:0006650 glycerophospholipid metabolic process; GO:0006661 phosphatidylinositol biosynthetic process; GO:0006793 phosphorus metabolic process; GO:0006796 phosphate-containing compound metabolic process; GO:0007154 cell communication; GO:0007165 signal transduction; GO:0007166 cell surface receptor signaling pathway; …	GO:0005622 intracellular anatomical structure; GO:0005634 nucleus; GO:0005654 nucleoplasm; GO:0005737 cytoplasm; GO:0005773 vacuole; GO:0005776 autophagosome; GO:0005829 cytosol; GO:0031974 membrane-enclosed lumen; GO:0031981 nuclear lumen; GO:0043226 organelle; GO:0043227 membrane-bounded organelle; GO:0043229 intracellular organelle; GO:0043231 intracellular membrane-bounded organelle; GO:00432…	GO:0003824 catalytic activity; GO:0005488 binding; GO:0005515 protein binding; GO:0016301 kinase activity; GO:0016307 phosphatidylinositol phosphate kinase activity; GO:0016308 1-phosphatidylinositol-4-phosphate 5-kinase activity; GO:0016309 1-phosphatidylinositol-5-phosphate 4-kinase activity; GO:0016740 transferase activity; GO:0016772 transferase activity, transferring phosphorus-containing gr…			T	KOG0229	Phosphatidylinositol-4-phosphate 5-kinase
TGGT1_230910-t26_1-p1	Putative transmembrane protein(predict) GN=TGGT1_230910	TGGT1_230910	3.27097	0.00140757	Up	5	2	3	2	49	1.52047e+06	2.15615e+06	2.16618e+06	2563540	2.2573e+06	3.24219e+06	3.50611e+06	1.57021e+06	0.474289	0.663672	0.62089	0.753872	1.91999	2.45391	2.66074	1.1844	mitochondria
TGGT1_230950-t26_1-p1	hypothetical protein GN=TGGT1_230950	TGGT1_230950	2.16265	0.0113146	Up	1	2	5	2	240.4	375579	424034	238216	428791	328338	328974	195539	370341	0.82678	0.921082	0.481853	0.88987	1.97085	1.75713	1.04721	1.97136	plasma membrane
TGGT1_230980-t26_1-p1	myosin I GN=TGGT1_230980	TGGT1_230980	2.72272	9.24144e-06	Up	4	4	11	4	200.6	1.80459e+06	2.02971e+06	1.90367e+06	1.74898e+06	1.59283e+06	2.13709e+06	1.8439e+06	2.31753e+06	0.694834	0.771161	0.673517	0.634864	1.6723	1.99655	1.72723	2.15777	nucleus	K10357	MYO5; myosin V					PF00063	PF00063 Myosin head (motor domain)	N	KOG4229	Myosin VII, myosin IXB and related myosins
TGGT1_231140-t26_1-p1	ribosomal protein RPS25 GN=TGGT1_231140	TGGT1_231140	0.32236	0.000192751	Down	30	6	51	6	18.7	1.58683e+08	1.69767e+08	1.69068e+08	1.73164e+08	2.2194e+07	1.38322e+07	2.11616e+07	2.57625e+07	1.24676	1.31618	1.22058	1.28263	0.475477	0.263692	0.404492	0.489459	mitochondria	K02975	RP-S25e, RPS25; small subunit ribosomal protein S25e	map03010 Ribosome						J	KOG1767	40S ribosomal protein S25
TGGT1_231170-t26_1-p1	RecF/RecN/SMC N terminal domain-containing protein GN=TGGT1_231170	TGGT1_231170	0.30696	0.00129347	Down	10	9	26	9	170	4.77504e+06	4.19676e+06	4.67607e+06	4.76985e+06	590962	676895	474541	425082	1.37351	1.19118	1.23592	1.29346	0.46351	0.472423	0.332079	0.295668	nucleus	K06675	SMC4; structural maintenance of chromosome 4		GO:0000070 mitotic sister chromatid segregation; GO:0000278 mitotic cell cycle; GO:0000280 nuclear division; GO:0000819 sister chromatid segregation; GO:0006139 nucleobase-containing compound metabolic process; GO:0006259 DNA metabolic process; GO:0006281 DNA repair; GO:0006302 double-strand break repair; GO:0006725 cellular aromatic compound metabolic process; GO:0006807 nitrogen compound metabo…	GO:0000228 nuclear chromosome; GO:0000793 condensed chromosome; GO:0000794 condensed nuclear chromosome; GO:0000798 nuclear cohesin complex; GO:0005622 intracellular anatomical structure; GO:0005634 nucleus; GO:0005694 chromosome; GO:0008278 cohesin complex; GO:0030892 mitotic cohesin complex; GO:0031974 membrane-enclosed lumen; GO:0031981 nuclear lumen; GO:0032991 protein-containing complex; GO:…	GO:0000217 DNA secondary structure binding; GO:0003676 nucleic acid binding; GO:0003677 DNA binding; GO:0003680 minor groove of adenine-thymine-rich DNA binding; GO:0003690 double-stranded DNA binding; GO:0003824 catalytic activity; GO:0005488 binding; GO:0005515 protein binding; GO:0016462 pyrophosphatase activity; GO:0016787 hydrolase activity; GO:0016817 hydrolase activity, acting on acid anhy…	PF02463; PF06470	PF02463 RecF/RecN/SMC N terminal domain; PF06470 SMC proteins Flexible Hinge Domain	BD	KOG0996	Structural maintenance of chromosome protein 4 (chromosome condensation complex Condensin, subunit C)
TGGT1_231210-t26_1-p1	sarcalumenin/eps15 family protein GN=TGGT1_231210	TGGT1_231210	2.36885	0.000416864	Up	26	15	80	15	66.8	2.65886e+07	2.50184e+07	2.68148e+07	2.75333e+07	1.59315e+07	2.50114e+07	2.45693e+07	3.2016e+07	0.773708	0.718374	0.716987	0.755323	1.26411	1.76593	1.73934	2.25281	mitochondria	K12483	EHD1; EH domain-containing protein 1	map04144 Endocytosis				PF00350; PF18150	PF00350 Dynamin family; PF18150 Domain of unknown function (DUF5600)	TU	KOG1954	Endocytosis/signaling protein EHD1
TGGT1_231380-t26_1-p1	DNA-directed RNA polymerase II RPB4 GN=TGGT1_231380	TGGT1_231380	0.287628	0.0132143	Down	21	2	3	2	14.9	2.05357e+06	729971	1.04317e+06	1.75122e+06	151409		137112	171573	1.76211	0.61807	0.822497	1.41663	0.354257		0.286227	0.355998	cytoplasm	K03012	RPB4, POLR2D; DNA-directed RNA polymerase II subunit RPB4	map03020 RNA polymerase	GO:0000288 nuclear-transcribed mRNA catabolic process, deadenylation-dependent decay; GO:0000375 RNA splicing, via transesterification reactions; GO:0000377 RNA splicing, via transesterification reactions with bulged adenosine as nucleophile; GO:0000398 mRNA splicing, via spliceosome; GO:0000956 nuclear-transcribed mRNA catabolic process; GO:0006139 nucleobase-containing compound metabolic proces…	GO:0000428 DNA-directed RNA polymerase complex; GO:0000932 P-body; GO:0005622 intracellular anatomical structure; GO:0005634 nucleus; GO:0005654 nucleoplasm; GO:0005665 RNA polymerase II, core complex; GO:0005737 cytoplasm; GO:0005829 cytosol; GO:0016591 RNA polymerase II, holoenzyme; GO:0016604 nuclear body; GO:0016607 nuclear speck; GO:0030880 RNA polymerase complex; GO:0031974 membrane-enclose…	GO:0003824 catalytic activity; GO:0003899 DNA-directed 5'-3' RNA polymerase activity; GO:0005488 binding; GO:0005515 protein binding; GO:0016740 transferase activity; GO:0016772 transferase activity, transferring phosphorus-containing groups; GO:0016779 nucleotidyltransferase activity; GO:0031369 translation initiation factor binding; GO:0034062 5'-3' RNA polymerase activity; GO:0097747 RNA polym…			K	KOG2351	RNA polymerase II, fourth largest subunit
TGGT1_231590-t26_1-p1	SGS domain-containing protein GN=TGGT1_231590	TGGT1_231590	0.174959	0.000196217	Down	23	5	11	5	30.2	1.62921e+06	2.2959e+06	2.50654e+06	2.73537e+06	107803	252226	158266	101144	0.98574	1.37072	1.39352	1.56025	0.177852	0.370279	0.232962	0.147979	nucleus	K12795	SUGT1, SGT1; suppressor of G2 allele of SKP1					PF04969; PF05002	PF04969 CS domain; PF05002 SGS domain	T	KOG1309	Suppressor of G2 allele of skp1
TGGT1_231910-t26_1-p1	ATP synthase F1 gamma subunit GN=TGGT1_231910	TGGT1_231910	2.49277	0.000221866	Up	15	3	8	3	34.5	3.35026e+06	2.14672e+06	3.67132e+06	3.34038e+06	2.50305e+06	3.17652e+06	2.95549e+06	3.37801e+06	0.808982	0.511498	0.814583	0.760409	1.64806	1.86108	1.7362	1.97241	mitochondria	K02136	ATPeF1G, ATP5C1, ATP3; F-type H+-transporting ATPase subunit gamma	map00190 Oxidative phosphorylation; map01100 Metabolic pathways				PF00231	PF00231 ATP synthase	C	KOG1531	F0F1-type ATP synthase, gamma subunit
TGGT1_231920-t26_1-p1	oxidoreductase, short chain dehydrogenase/reductase family protein GN=TGGT1_231920	TGGT1_231920	0.467082	0.00666849	Down	19	4	11	4	33.7	5.18952e+06	3948327	2.79088e+06	5.00101e+06	587028	675277	827137	989294	1.53576	1.15297	0.758912	1.39523	0.473696	0.484879	0.595506	0.707944	cytoplasm,nucleus	K00072	SPR; sepiapterin reductase [EC:1.1.1.153]	map00790 Folate biosynthesis; map01100 Metabolic pathways; map01240 Biosynthesis of cofactors				PF00106	PF00106 short chain dehydrogenase	Q	KOG1204	Predicted dehydrogenase
TGGT1_231960-t26_1-p1	putative omega secalin GN=TGGT1_231960	TGGT1_231960	2.8048	0.00586689	Up	4	2	4	2	119.6	1632107	1.97033e+06	701468	1.79813e+06	1280294	1.88632e+06	1.53195e+06	1.9844e+06	0.755891	0.900445	0.298519	0.7851	1.61683	2.11972	1.7261	2.22237	extracellular	K14971	NCOA6, ASC2; nuclear receptor coactivator 6
TGGT1_232030-t26_1-p1	Inner membrane complex protein 21(predict) GN=TGGT1_232030	TGGT1_232030	0.298711	4.02293e-06	Down	27	3	16	3	23.4	5.76012e+06	6.63426e+06	7.16163e+06	6.39358e+06	817105	777761	675399	696400	1.17951	1.34051	1.34752	1.23426	0.456237	0.386429	0.336466	0.344829	extracellular
TGGT1_232060-t26_1-p1	Peptidase family T4 protein(predict) GN=TGGT1_232060	TGGT1_232060	0.438907	0.0195237	Down	12	3	13	3	48.5	3.24277e+06	2.263e+06	2.14038e+06	3.33707e+06	300788	704729	588762	283249	1.493	1.02811	0.905501	1.44845	0.377615	0.787265	0.659471	0.315348	cytoplasm,nucleus
TGGT1_232150-t26_1-p1	Dna topoisomerase 2(predict) GN=TGGT1_232150	TGGT1_232150	2.74203	1.87423e-08	Up	20	16	43	16	107.5	3.4871e+07	3.41446e+07	3.85111e+07	3.78846e+07	34353391	39922710	3.74982e+07	4.18507e+07	0.690481	0.66714	0.70069	0.7072	1.85481	1.91806	1.80638	2.00386	nucleus
TGGT1_232190-t26_1-p1	Sec7 domain-containing protein GN=TGGT1_232190	TGGT1_232190	0.301784	0.000138092	Down	6	13	39	13	353.7	6.22294e+06	6.17897e+06	6.63576e+06	5.20655e+06	635691	580253	587309	1.02117e+06	1.36126	1.33374	1.33379	1.07371	0.37917	0.307975	0.312552	0.540155	plasma membrane	K18443	GBF1; golgi-specific brefeldin A-resistance guanine nucleotide exchange factor 1	map04144 Endocytosis	GO:0006810 transport; GO:0006888 endoplasmic reticulum to Golgi vesicle-mediated transport; GO:0006890 retrograde vesicle-mediated transport, Golgi to endoplasmic reticulum; GO:0006891 intra-Golgi vesicle-mediated transport; GO:0006914 autophagy; GO:0006996 organelle organization; GO:0007010 cytoskeleton organization; GO:0008152 metabolic process; GO:0009056 catabolic process; GO:0009987 cellular…	GO:0000137 Golgi cis cisterna; GO:0005622 intracellular anatomical structure; GO:0005737 cytoplasm; GO:0005794 Golgi apparatus; GO:0005795 Golgi stack; GO:0005798 Golgi-associated vesicle; GO:0005802 trans-Golgi network; GO:0005829 cytosol; GO:0012505 endomembrane system; GO:0016020 membrane; GO:0019898 extrinsic component of membrane; GO:0031410 cytoplasmic vesicle; GO:0031982 vesicle; GO:003198…	GO:0005085 guanyl-nucleotide exchange factor activity; GO:0005488 binding; GO:0005515 protein binding; GO:0019899 enzyme binding; GO:0051020 GTPase binding; GO:0098772 molecular function regulator;	PF01369	PF01369 Sec7 domain	U	KOG0928	Pattern-formation protein/guanine nucleotide exchange factor
TGGT1_232230-t26_1-p1	ribosomal protein RPL30 GN=TGGT1_232230	TGGT1_232230	0.431143	2.08424e-05	Down	64	7	72	7	11.7	6.20421e+07	7.84796e+07	7.95058e+07	8.70161e+07	1.23124e+07	1.39142e+07	1.20085e+07	1.25941e+07	1.02652	1.28129	1.20875	1.35729	0.555481	0.558593	0.483374	0.503878	cytoplasm	K02908	RP-L30e, RPL30; large subunit ribosomal protein L30e	map03010 Ribosome	GO:0002181 cytoplasmic translation; GO:0006139 nucleobase-containing compound metabolic process; GO:0006364 rRNA processing; GO:0006396 RNA processing; GO:0006412 translation; GO:0006518 peptide metabolic process; GO:0006725 cellular aromatic compound metabolic process; GO:0006807 nitrogen compound metabolic process; GO:0008152 metabolic process; GO:0009058 biosynthetic process; GO:0009059 macrom…	GO:0005622 intracellular anatomical structure; GO:0005737 cytoplasm; GO:0005829 cytosol; GO:0005840 ribosome; GO:0015934 large ribosomal subunit; GO:0022625 cytosolic large ribosomal subunit; GO:0022626 cytosolic ribosome; GO:0032991 protein-containing complex; GO:0043226 organelle; GO:0043228 non-membrane-bounded organelle; GO:0043229 intracellular organelle; GO:0043232 intracellular non-membran…	GO:0003676 nucleic acid binding; GO:0003723 RNA binding; GO:0003735 structural constituent of ribosome; GO:0005198 structural molecule activity; GO:0005488 binding; GO:0030627 pre-mRNA 5'-splice site binding; GO:0036002 pre-mRNA binding; GO:0097159 organic cyclic compound binding; GO:1901363 heterocyclic compound binding;	PF01248	PF01248 Ribosomal protein L7Ae/L30e/S12e/Gadd45 family	J	KOG2988	60S ribosomal protein L30
TGGT1_232390-t26_1-p1	18S rRNA biogenesis protein RCL1 protein GN=TGGT1_232390	TGGT1_232390	0.314025	8.79443e-05	Down	8	2	6	2	47.7	1.26334e+06	1.7948e+06	2.2539e+06	1587029	178591	237564	182566	233866	0.967514	1.35632	1.58609	1.14582	0.372943	0.441441	0.34015	0.433094	mitochondria	K11108	RCL1; RNA 3'-terminal phosphate cyclase-like protein	map03008 Ribosome biogenesis in eukaryotes				PF01137; PF05189	PF01137 RNA 3'-terminal phosphate cyclase; PF05189 RNA 3'-terminal phosphate cyclase (RTC), insert domain	A	KOG3980	RNA 3'-terminal phosphate cyclase
TGGT1_232540-t26_1-p1	FAD binding domain-containing protein GN=TGGT1_232540	TGGT1_232540	0.422019	0.0274058	Down	8	7	19	7	132.7	2.82442e+06	2.8324e+06	6.82463e+06	2.37756e+06	646535	371868	567867	792807	0.970178	0.96003	2.15404	0.769921	0.605561	0.309931	0.474547	0.658515	mitochondria									HC	KOG3855	Monooxygenase involved in coenzyme Q (ubiquinone) biosynthesis
TGGT1_232620-t26_1-p1	TYR_PHOSPHATASE_2 domain-containing protein(predict) GN=TGGT1_232620	TGGT1_232620	2.0219	0.000423341	Up	6	3	9	3	96.9	717645	760465	821969	866748	628319	546572	688455	592668	0.755727	0.790211	0.795361	0.860479	1.80418	1.39655	1.76377	1.50919	mitochondria	K01110	PTEN; phosphatidylinositol-3,4,5-trisphosphate 3-phosphatase and dual-specificity protein phosphatase PTEN [EC:3.1.3.16 3.1.3.48 3.1.3.67]	map00562 Inositol phosphate metabolism; map01100 Metabolic pathways; map04070 Phosphatidylinositol signaling system						TR	KOG2283	Clathrin coat dissociation kinase GAK/PTEN/Auxilin and related tyrosine phosphatases
TGGT1_232660-t26_1-p1	Hsp70 interacting protein HIP GN=TGGT1_232660	TGGT1_232660	0.411857	0.000631987	Down	18	7	36	7	45.2	1.76202e+07	2.11949e+07	1.95507e+07	2.32491e+07	3.12894e+06	2.30085e+06	3.23158e+06	4.26784e+06	1.10354	1.30983	1.1251	1.3727	0.534339	0.349639	0.492382	0.64634	nucleus	K09560	ST13; suppressor of tumorigenicity protein 13					PF18253; PF17830	PF18253 Hsp70-interacting protein N N-terminal domain; PF17830 STI1 domain	OT	KOG1308	Hsp70-interacting protein Hip/Transient component of progesterone receptor complexes and an Hsp70-binding protein
TGGT1_232710-t26_1-p1	ribosomal protein RPS3A GN=TGGT1_232710	TGGT1_232710	0.464251	1.8426e-06	Down	60	14	170	14	29.4	3.7363e+08	3.68346e+08	3.85882e+08	3.72644e+08	6.82111e+07	6.38871e+07	6.55704e+07	7.00449e+07	1.25117	1.21714	1.18737	1.17642	0.622837	0.519091	0.534189	0.56719	extracellular	K02984	RP-S3Ae, RPS3A; small subunit ribosomal protein S3Ae	map03010 Ribosome						J	KOG1628	40S ribosomal protein S3A
TGGT1_232800-t26_1-p1	hypothetical protein GN=TGGT1_232800	TGGT1_232800	0.24373	0.00398948	Down	8	6	14	6	148.1	981493	1.31088e+06	1.36155e+06	999862	51309.7	68372	67172	256372	1.1402	1.50268	1.45339	1.09503	0.162532	0.192721	0.189843	0.720183	nucleus
TGGT1_233020-t26_1-p1	Not1 N-terminal domain, CCR4-Not complex component protein GN=TGGT1_233020	TGGT1_233020	0.389848	0.00406031	Down	21	10	24	10	83.6	3.39999e+06	4.70744e+06	3.74974e+06	4.86459e+06	716916	539177	871230	365912	1.04773	1.43141	1.06176	1.41322	0.602397	0.40314	0.653153	0.272661	cytoplasm,nucleus	K12580	CNOT3, NOT3; CCR4-NOT transcription complex subunit 3	map03018 RNA degradation						K	KOG2150	CCR4-NOT transcriptional regulation complex, NOT5 subunit
TGGT1_233030-t26_1-p1	gliding-associated protein GAP70 GN=TGGT1_233030	TGGT1_233030	0.0729406	0.0209271	Down	14	5	22	5	38.6	1.21794e+06	3.82126e+06	4.59106e+06	4.21378e+06	215381	131673	9133.93	13373.8	0.50738	1.57081	1.75741	1.6549	0.244657	0.133094	0.00925711	0.0134722	nucleus									R	KOG4307	RNA binding protein RBM12/SWAN
TGGT1_233130-t26_1-p1	nucleoside transporter protein GN=TGGT1_233130	TGGT1_233130	2.61373	3.89136e-05	Up	6	2	6	2	57.5	640319	782313	706739	817425	687571	730649	731248	817251	0.641153	0.772956	0.650247	0.771623	1.87727	1.77512	1.78132	1.97878	plasma membrane	K03323	SLC29A4, ENT4; solute carrier family 29 (equilibrative nucleoside transporter), member 4
TGGT1_233220-t26_1-p1	Putative transmembrane protein(predict) GN=TGGT1_233220	TGGT1_233220	0.435651	0.000120892	Down	9	10	29	10	159.9	8.28325e+06	8.90389e+06	7.15839e+06	8.52154e+06	1.53306e+06	1.31408e+06	1.40262e+06	1.24914e+06	1.2784	1.35598	1.01516	1.23987	0.64516	0.492087	0.526644	0.46618	plasma membrane
TGGT1_233340-t26_1-p1	Putative alanine racemase(predict) GN=TGGT1_233340	TGGT1_233340	0.39815	1.69763e-06	Down	9	5	14	5	95.9	1.71674e+06	2.08279e+06	2.08555e+06	2.02062e+06	291000	297760	288666	332907	1.11509	1.33494	1.24474	1.23732	0.515398	0.469273	0.456154	0.522883	nucleus
TGGT1_233400-t26_1-p1	TAF9 RNA polymerase II, TATA box binding protein (TBP)-associated factor isoform 2 family protein GN=TGGT1_233400	TGGT1_233400	0.191238	0.00194117	Down	22	3	10	3	19.7	4.08792e+06	4.2138e+06	4.28607e+06	4.42708e+06	407344	374031	354547	102329	1.3261	1.34883	1.27758	1.35389	0.360312	0.294398	0.279807	0.0802695	mitochondria	K18532	AK6, FAP7; adenylate kinase [EC:2.7.4.3]	map00230 Purine metabolism; map01100 Metabolic pathways; map01110 Biosynthesis of secondary metabolites; map01240 Biosynthesis of cofactors; map03008 Ribosome biogenesis in eukaryotes	GO:0006139 nucleobase-containing compound metabolic process; GO:0006725 cellular aromatic compound metabolic process; GO:0006753 nucleoside phosphate metabolic process; GO:0006793 phosphorus metabolic process; GO:0006796 phosphate-containing compound metabolic process; GO:0006807 nitrogen compound metabolic process; GO:0008152 metabolic process; GO:0009058 biosynthetic process; GO:0009117 nucleot…	GO:0005622 intracellular anatomical structure; GO:0005634 nucleus; GO:0005654 nucleoplasm; GO:0005737 cytoplasm; GO:0005829 cytosol; GO:0015030 Cajal body; GO:0016604 nuclear body; GO:0031974 membrane-enclosed lumen; GO:0031981 nuclear lumen; GO:0043226 organelle; GO:0043227 membrane-bounded organelle; GO:0043229 intracellular organelle; GO:0043231 intracellular membrane-bounded organelle; GO:004…	GO:0000166 nucleotide binding; GO:0003824 catalytic activity; GO:0004017 adenylate kinase activity; GO:0005488 binding; GO:0005524 ATP binding; GO:0016301 kinase activity; GO:0016740 transferase activity; GO:0016772 transferase activity, transferring phosphorus-containing groups; GO:0016776 phosphotransferase activity, phosphate group as acceptor; GO:0017076 purine nucleotide binding; GO:0019205 …	PF13238	PF13238 AAA domain	F	KOG3347	Predicted nucleotide kinase/nuclear protein involved oxidative stress response
TGGT1_233460-t26_1-p1	SAG-related sequence SRS29B GN=TGGT1_233460	TGGT1_233460	0.484112	2.61968e-07	Down	69	20	221	20	34.8	1.70267e+09	1.686e+09	1.78738e+09	1.73001e+09	3.16049e+08	3.18007e+08	3.34811e+08	3.16948e+08	1.23072	1.20252	1.18713	1.17888	0.622911	0.557723	0.588761	0.553978	extracellular
TGGT1_233480-t26_1-p1	SAG-related sequence SRS29C GN=TGGT1_233480	TGGT1_233480	0.381144	9.85825e-09	Down	30	7	58	7	39.2	7.49224e+07	7.29374e+07	7.84038e+07	7.36459e+07	1.01732e+07	1.16663e+07	1.13398e+07	1.08657e+07	1.2898	1.23899	1.24023	1.19523	0.477543	0.487302	0.474926	0.452319	extracellular	K14143	SAG; major surface antigen
TGGT1_233720-t26_1-p1	DNA-directed RNA polymerase II RPBABC8 GN=TGGT1_233720	TGGT1_233720	0.446809	0.0071799	Down	31	4	10	4	17	2.72413e+06	2.53724e+06	2925665	2.57951e+06	210711	580426	568508	520062	1.27549	1.17225	1.25871	1.13862	0.269017	0.659401	0.647585	0.588818	cytoplasm	K03016	RPABC3, RPB8, POLR2H; DNA-directed RNA polymerases I, II, and III subunit RPABC3	map03020 RNA polymerase	GO:0000375 RNA splicing, via transesterification reactions; GO:0000377 RNA splicing, via transesterification reactions with bulged adenosine as nucleophile; GO:0000398 mRNA splicing, via spliceosome; GO:0006139 nucleobase-containing compound metabolic process; GO:0006259 DNA metabolic process; GO:0006281 DNA repair; GO:0006283 transcription-coupled nucleotide-excision repair; GO:0006289 nucleotid…	GO:0000428 DNA-directed RNA polymerase complex; GO:0005622 intracellular anatomical structure; GO:0005634 nucleus; GO:0005654 nucleoplasm; GO:0005665 RNA polymerase II, core complex; GO:0005666 RNA polymerase III complex; GO:0005730 nucleolus; GO:0005736 RNA polymerase I complex; GO:0005737 cytoplasm; GO:0005829 cytosol; GO:0016591 RNA polymerase II, holoenzyme; GO:0030880 RNA polymerase complex;…	GO:0003676 nucleic acid binding; GO:0003677 DNA binding; GO:0003697 single-stranded DNA binding; GO:0005488 binding; GO:0097159 organic cyclic compound binding; GO:1901363 heterocyclic compound binding;			K	KOG3400	RNA polymerase subunit 8
TGGT1_233810-t26_1-p1	Sel1 repeat-containing protein GN=TGGT1_233810	TGGT1_233810	2.06087	0.00309174	Up	2	3	9	3	241	740548	493295	1.09205e+06	773626	498021	713338	593906	647901	0.789698	0.519067	1.07005	0.777734	1.4481	1.84568	1.54077	1.67068	plasma membrane
TGGT1_233820-t26_1-p1	DNA polymerase epsilon subunit B protein GN=TGGT1_233820	TGGT1_233820	0.230033	0.000345834	Down	13	5	17	5	65.7	2.55355e+06	2.75862e+06	2.12885e+06	2.18534e+06	231931	307807	129628	183132	1.44292	1.53815	1.10534	1.16415	0.357354	0.422017	0.1782	0.25023	nucleus	K02328	POLD2; DNA polymerase delta subunit 2	map03030 DNA replication; map03410 Base excision repair; map03420 Nucleotide excision repair; map03430 Mismatch repair; map03440 Homologous recombination				PF18018	PF18018 DNA polymerase delta subunit OB-fold domain	L	KOG2732	DNA polymerase delta, regulatory subunit 55
TGGT1_233890-t26_1-p1	Putative transmembrane protein (Fragment)(predict) GN=TGGT1_233890	TGGT1_233890	2.22725	5.56478e-05	Up	13	5	15	5	73.6	4.76619e+06	4.24566e+06	5.27134e+06	5.43584e+06	3.53922e+06	4.83238e+06	3.72068e+06	4.84707e+06	0.769856	0.676694	0.782371	0.827745	1.55879	1.89388	1.46208	1.89319	mitochondria
TGGT1_268182-t26_1-p1	Putative transmembrane protein(predict) GN=TGGT1_268182	TGGT1_268182	0.128191	0.00821796	Down	6	3	4	3	79.7	1.1095e+06	1.04246e+06	1.01398e+06	1.11301e+06	21447	128120		11035	1.29482	1.20047	1.08733	1.22453	0.0682481	0.362785		0.0311406	plasma membrane
TGGT1_268640-t26_1-p1	BING4CT (NUC141) domain-containing protein GN=TGGT1_268640	TGGT1_268640	0.335857	8.61428e-05	Down	6	3	5	3	64.5	1.56005e+06	1.34983e+06	1.37126e+06	1.68147e+06	150010	178925	264620	181931	1.37092	1.17048	1.10725	1.39301	0.35945	0.381504	0.565729	0.386596	nucleus	K14768	UTP7, WDR46; U3 small nucleolar RNA-associated protein 7					PF08149	PF08149 BING4CT (NUC141) domain	A	KOG1272	WD40-repeat-containing subunit of the 18S rRNA processing complex
TGGT1_269000-t26_1-p1	ABC transporter family protein GN=TGGT1_269000	TGGT1_269000	2.10358	0.0137786	Up	3	2	4	2	120.9	1.3078e+06	806860	1.41514e+06	1.08553e+06	642722	1.11067e+06	653109	1.35546e+06	0.924378	0.562748	0.919097	0.723338	1.23872	1.90479	1.12306	2.31669	plasma membrane	K05662	ABCB7, ATM; ATP-binding cassette, subfamily B (MDR/TAP), member 7	map02010 ABC transporters				PF00005	PF00005 ABC transporter	U	KOG0057	Mitochondrial Fe/S cluster exporter, ABC superfamily
TGGT1_269180-t26_1-p1	MIF4G domain-containing protein GN=TGGT1_269180	TGGT1_269180	0.477308	0.00066399	Down	17	28	84	28	272.9	4.32084e+07	4.9647e+07	7.27896e+07	5.39643e+07	8.27197e+06	1.16091e+07	8.96033e+06	1.14517e+07	0.984393	1.1161	1.52379	1.15904	0.51387	0.641731	0.496634	0.630882	nucleus	K03260	EIF4G; translation initiation factor 4G		GO:0006412 translation; GO:0006417 regulation of translation; GO:0006446 regulation of translational initiation; GO:0006518 peptide metabolic process; GO:0006807 nitrogen compound metabolic process; GO:0008152 metabolic process; GO:0009058 biosynthetic process; GO:0009059 macromolecule biosynthetic process; GO:0009889 regulation of biosynthetic process; GO:0009987 cellular process; GO:0010467 gen…	GO:0005622 intracellular anatomical structure; GO:0005737 cytoplasm; GO:0005829 cytosol; GO:0016281 eukaryotic translation initiation factor 4F complex; GO:0032991 protein-containing complex;	GO:0000339 RNA cap binding; GO:0003676 nucleic acid binding; GO:0003723 RNA binding; GO:0005488 binding; GO:0008135 translation factor activity, RNA binding; GO:0097159 organic cyclic compound binding; GO:1901363 heterocyclic compound binding;			J	KOG0401	Translation initiation factor 4F, ribosome/mRNA-bridging subunit (eIF-4G)
TGGT1_269190-t26_1-p1	glyceraldehyde-3-phosphate dehydrogenase GAPDH2 GN=TGGT1_269190	TGGT1_269190	3.26288	1.23527e-07	Up	37	25	123	24	105.1	1.50464e+08	1.43492e+08	1.51828e+08	1.4896e+08	1.74823e+08	1.72782e+08	1.92987e+08	2.07155e+08	0.663641	0.624505	0.615324	0.619387	2.10253	1.84906	2.0708	2.20939	Golgi apparatus	K00134	GAPDH, gapA; glyceraldehyde 3-phosphate dehydrogenase (phosphorylating) [EC:1.2.1.12]	map00010 Glycolysis / Gluconeogenesis; map00710 Carbon fixation in photosynthetic organisms; map01100 Metabolic pathways; map01110 Biosynthesis of secondary metabolites; map01200 Carbon metabolism; map01230 Biosynthesis of amino acids	GO:0005975 carbohydrate metabolic process; GO:0006082 organic acid metabolic process; GO:0006090 pyruvate metabolic process; GO:0006091 generation of precursor metabolites and energy; GO:0006096 glycolytic process; GO:0006139 nucleobase-containing compound metabolic process; GO:0006163 purine nucleotide metabolic process; GO:0006164 purine nucleotide biosynthetic process; GO:0006165 nucleoside di…	GO:0005622 intracellular anatomical structure; GO:0005737 cytoplasm; GO:0005829 cytosol;	GO:0000166 nucleotide binding; GO:0003824 catalytic activity; GO:0004365 glyceraldehyde-3-phosphate dehydrogenase (NAD+) (phosphorylating) activity; GO:0005488 binding; GO:0016491 oxidoreductase activity; GO:0016620 oxidoreductase activity, acting on the aldehyde or oxo group of donors, NAD or NADP as acceptor; GO:0016903 oxidoreductase activity, acting on the aldehyde or oxo group of donors; GO:…	PF00044; PF02800	PF00044 Glyceraldehyde 3-phosphate dehydrogenase, NAD binding domain; PF02800 Glyceraldehyde 3-phosphate dehydrogenase, C-terminal domain	G	KOG0657	Glyceraldehyde 3-phosphate dehydrogenase
TGGT1_269260-t26_1-p1	Putative transmembrane protein(predict) GN=TGGT1_269260	TGGT1_269260	2.80518	0.000124305	Up	3	2	13	2	71.9	920052	595194	972728	995584	766407	1.02198e+06	940042	1.0389e+06	0.751332	0.479609	0.729903	0.766461	1.70657	2.02496	1.86758	2.05149	plasma membrane
TGGT1_269620-t26_1-p1	hypothetical protein GN=TGGT1_269620	TGGT1_269620	0.495511	0.00220774	Down	15	4	8	4	58.8	1.06772e+06	1.05222e+06	1.13689e+06	1.16804e+06	164462	252732	192429	238621	1.19895	1.16589	1.17305	1.2365	0.503562	0.688587	0.525685	0.647932	nucleus
TGGT1_269690-t26_1-p1	Putative transmembrane protein(predict) GN=TGGT1_269690	TGGT1_269690	2.74261	3.71174e-07	Up	23	19	83	19	94.2	2.27634e+07	2.72668e+07	2.78945e+07	2.6414e+07	2.34226e+07	2.91424e+07	2.88392e+07	2.89798e+07	0.627725	0.741952	0.706814	0.686688	1.76121	1.9499	1.93476	1.93244	extracellular
TGGT1_269710-t26_1-p1	TFIIS N-terminal domain-containing protein (Fragment)(predict) GN=TGGT1_269710	TGGT1_269710	9.64329	1.64857e-05	Up	5	6	14	6	170.3	6.04881e+06	5.77201e+06	6.17254e+06	6.0198e+06	2.29362e+07	2.13958e+07	2.46559e+07	1.99481e+07	0.317101	0.298582	0.297335	0.29751	3.27864	2.72152	3.14456	2.52875	nucleus
TGGT1_270120-t26_1-p1	thioredoxin-like protein TLP1 GN=TGGT1_270120	TGGT1_270120	2.00657	0.012303	Up	17	4	15	4	26.9	2.58026e+06	6.41127e+06	5.41443e+06	6.10053e+06	3.85926e+06	3.72482e+06	3.5737e+06	4.60678e+06	0.421225	1.03277	0.81219	0.93888	1.7179	1.4754	1.41932	1.81855	mitochondria	K03671	trxA; thioredoxin 1					PF00085	PF00085 Thioredoxin	O	KOG0907	Thioredoxin
TGGT1_270530-t26_1-p1	ubiquitin fusion degradation protein UFD1CY GN=TGGT1_270530	TGGT1_270530	2.16467	6.61358e-05	Up	24	6	30	6	36.5	1.14255e+07	1.2773e+07	1.65986e+07	1.34486e+07	1.00666e+07	1.01166e+07	1.20095e+07	1.29288e+07	0.680837	0.75105	0.908849	0.755506	1.63567	1.46271	1.74102	1.86296	cytoplasm,nucleus	K14016	UFD1; ubiquitin fusion degradation protein 1	map04141 Protein processing in endoplasmic reticulum	GO:0006139 nucleobase-containing compound metabolic process; GO:0006401 RNA catabolic process; GO:0006508 proteolysis; GO:0006511 ubiquitin-dependent protein catabolic process; GO:0006515 protein quality control for misfolded or incompletely synthesized proteins; GO:0006725 cellular aromatic compound metabolic process; GO:0006807 nitrogen compound metabolic process; GO:0006810 transport; GO:00068…	GO:0000151 ubiquitin ligase complex; GO:0000153 cytoplasmic ubiquitin ligase complex; GO:0000835 ER ubiquitin ligase complex; GO:0000836 Hrd1p ubiquitin ligase complex; GO:0000837 Doa10p ubiquitin ligase complex; GO:0000839 Hrd1p ubiquitin ligase ERAD-L complex; GO:0005622 intracellular anatomical structure; GO:0005634 nucleus; GO:0005737 cytoplasm; GO:0005783 endoplasmic reticulum; GO:0005789 en…	GO:0005488 binding; GO:0005515 protein binding; GO:0031593 polyubiquitin modification-dependent protein binding; GO:0032182 ubiquitin-like protein binding; GO:0043130 ubiquitin binding; GO:0140030 modification-dependent protein binding;			O	KOG1816	Ubiquitin fusion-degradation protein
TGGT1_270620-t26_1-p1	DEAD/DEAH box helicase domain-containing protein GN=TGGT1_270620	TGGT1_270620	7.71643	4.69395e-06	Up	7	6	13	5	102.3	2091728	1.24816e+06	1.3644e+06	1.4145e+06	3.62703e+06	4822715	4951764	4.95019e+06	0.506143	0.298021	0.303364	0.322675	2.39312	2.83148	2.91501	2.89645	nucleus	K14805	DDX24, MAK5; ATP-dependent RNA helicase DDX24/MAK5 [EC:3.6.4.13]					PF00270; PF00271	PF00270 DEAD/DEAH box helicase; PF00271 Helicase conserved C-terminal domain	A	KOG0347	RNA helicase
TGGT1_270840-t26_1-p1	poly(ADP-ribose) polymerase catalytic domain-containing protein GN=TGGT1_270840	TGGT1_270840	0.25703	0.0020974	Down	7	6	14	6	113.3	2251472	2.10808e+06	4.48926e+06	3.84639e+06	293416	296648	376491	277018	0.95643	0.883653	1.75233	1.54039	0.339871	0.305761	0.389092	0.284558	nucleus	K10798	PARP2_3_4; poly [ADP-ribose] polymerase 2/3/4 [EC:2.4.2.30]	map03410 Base excision repair				PF08063; PF05406; PF02877	PF08063 PADR1 (NUC008) domain; PF05406 WGR domain; PF02877 Poly(ADP-ribose) polymerase, regulatory domain	KLO	KOG1037	NAD+ ADP-ribosyltransferase Parp, required for poly-ADP ribosylation of nuclear proteins
TGGT1_270865-t26_1-p1	putative adenylate cyclase GN=TGGT1_270865	TGGT1_270865	2.82435	0.000898289	Up	6	7	17	7	222.6	2.46801e+06	3.55684e+06	2.74093e+06	3.09516e+06	2.96635e+06	3.36272e+06	3.35314e+06	3.23909e+06	0.589681	0.838578	0.601758	0.697181	1.93258	1.94947	1.94909	1.87141	cytoplasm							PF00211	PF00211 Adenylate and Guanylate cyclase catalytic domain
TGGT1_270880-t26_1-p1	RNA recognition motif-containing protein GN=TGGT1_270880	TGGT1_270880	0.161841	2.02531e-05	Down	13	9	13	9	138.9	3.70454e+06	3.01427e+06	4.05615e+06	2.91489e+06		222197	249892	185914	1.33772	1.07405	1.34586	0.992307		0.194681	0.219531	0.162339	nucleus	K19720	COL3A; collagen type III alpha					PF00076	PF00076 RNA recognition motif. (a.k.a. RRM, RBD, or RNP domain)
TGGT1_271300-t26_1-p1	DNA-directed RNA polymerase II RPB7 GN=TGGT1_271300	TGGT1_271300	0.270383	0.000799505	Down	21	3	6	3	22.7	1.94955e+06	2.43863e+06	1916402	2.14799e+06		214092	310935	155137	1.10599	1.36513	0.998984	1.14879		0.294695	0.429139	0.212818	cytoplasm	K03015	RPB7, POLR2G; DNA-directed RNA polymerase II subunit RPB7	map03020 RNA polymerase	GO:0000291 nuclear-transcribed mRNA catabolic process, exonucleolytic; GO:0000956 nuclear-transcribed mRNA catabolic process; GO:0006139 nucleobase-containing compound metabolic process; GO:0006351 transcription, DNA-templated; GO:0006352 DNA-templated transcription, initiation; GO:0006366 transcription by RNA polymerase II; GO:0006367 transcription initiation from RNA polymerase II promoter; GO:…	GO:0000428 DNA-directed RNA polymerase complex; GO:0000932 P-body; GO:0005622 intracellular anatomical structure; GO:0005634 nucleus; GO:0005654 nucleoplasm; GO:0005665 RNA polymerase II, core complex; GO:0005737 cytoplasm; GO:0016591 RNA polymerase II, holoenzyme; GO:0030880 RNA polymerase complex; GO:0031974 membrane-enclosed lumen; GO:0031981 nuclear lumen; GO:0032991 protein-containing comple…	GO:0003676 nucleic acid binding; GO:0003677 DNA binding; GO:0003697 single-stranded DNA binding; GO:0003723 RNA binding; GO:0003727 single-stranded RNA binding; GO:0005488 binding; GO:0005515 protein binding; GO:0031369 translation initiation factor binding; GO:0097159 organic cyclic compound binding; GO:1901363 heterocyclic compound binding;	PF03876; PF00575	PF03876 SHS2 domain found in N terminus of Rpb7p/Rpc25p/MJ0397; PF00575 S1 RNA binding domain	K	KOG3298	DNA-directed RNA polymerase subunit E'
TGGT1_271390-t26_1-p1	Utp11(predict) GN=TGGT1_271390	TGGT1_271390	0.293003	0.00030889	Down	11	3	8	3	39.7	1.04915e+06	1.36132e+06	1.12485e+06	1.31126e+06	81250.2	196304	132550	142970	1.15049	1.47304	1.13343	1.35558	0.242948	0.522311	0.353619	0.379111	nucleus	K14769	UTP11; U3 small nucleolar RNA-associated protein 11
TGGT1_271740-t26_1-p1	PHD domain-containing protein(predict) GN=TGGT1_271740	TGGT1_271740	0.498604	0.000217999	Down	4	7	27	7	216	4.59945e+06	4.88234e+06	4.72958e+06	4.71757e+06	889875	1.03668e+06	842850	863269	1.20711	1.26438	1.14056	1.16722	0.636816	0.660143	0.538149	0.547852	nucleus
TGGT1_272230-t26_1-p1	putative heat shock protein hslv GN=TGGT1_272230	TGGT1_272230	2.10407	2.41431e-07	Up	25	4	19	4	36.1	5.08998e+06	5.45982e+06	5.86108e+06	5.4066e+06	3.76006e+06	4.64408e+06	4.59207e+06	4.71811e+06	0.762395	0.806958	0.80667	0.763451	1.53569	1.68779	1.67334	1.70887	mitochondria	K01419	hslV, clpQ; ATP-dependent HslUV protease, peptidase subunit HslV [EC:3.4.25.2]					PF00227	PF00227 Proteasome subunit
TGGT1_273110-t26_1-p1	SAG-related sequence SRS30D GN=TGGT1_273110	TGGT1_273110	2.43411	3.40058e-08	Up	19	7	37	5	45	7.38843e+06	7.9318e+06	8.73873e+06	8.36098e+06	7.28225e+06	7.68153e+06	7.51798e+06	7.85e+06	0.697168	0.738527	0.757683	0.743764	1.87368	1.75868	1.72583	1.79115	plasma membrane	K14143	SAG; major surface antigen
TGGT1_273850-t26_1-p1	Nsp1_C domain-containing protein(predict) GN=TGGT1_273850	TGGT1_273850	3.07804	0.000571672	Up	5	2	12	2	68.6	2.35966e+06	2.58929e+06	1.89499e+06	2.44323e+06	3.03029e+06	3.65576e+06	2.21443e+06	2.09111e+06	0.688999	0.746034	0.50843	0.672553	2.41267	2.59001	1.57305	1.47646	nucleus	K14306	NUP62, NSP1; nuclear pore complex protein Nup62	map03013 Nucleocytoplasmic transport						Y	KOG2196	Nuclear porin
TGGT1_273860-t26_1-p1	hypothetical protein GN=TGGT1_273860	TGGT1_273860	3.49019	1.05569e-05	Up	23	4	17	4	37.8	4.52664e+06	4.72758e+06	3481164	3.99724e+06	4.69985e+06	5.81157e+06	6.03212e+06	6.12282e+06	0.680302	0.70109	0.480733	0.566341	1.92599	2.11921	2.2055	2.22512	mitochondria
TGGT1_273870-t26_1-p1	SWI2/SNF2 ISWI-like (AT hook) GN=TGGT1_273870	TGGT1_273870	2.75487	1.17826e-08	Up	19	23	105	23	175.1	1.72008e+08	1.81212e+08	1.80165e+08	1.72459e+08	1.6655e+08	1.92185e+08	1.93296e+08	1.98387e+08	0.699392	0.727056	0.673125	0.661071	1.84655	1.89603	1.91207	1.95057	cytoplasm	K11654	SMARCA5, SNF2H, ISWI; SWI/SNF-related matrix-associated actin-dependent regulator of chromatin subfamily A member 5 [EC:5.6.2.-]					PF00176; PF00271	PF00176 SNF2-related domain; PF00271 Helicase conserved C-terminal domain	K	KOG0385	Chromatin remodeling complex WSTF-ISWI, small subunit
TGGT1_273885-t26_1-p1	RAP domain protein(predict) GN=TGGT1_273885	TGGT1_273885	0.416758	0.00489967	Down	9	6	17	6	89.4	2.45005e+06	2.33452e+06	2.76666e+06	2.1483e+06	274359	397748	242376	654153	1.28746	1.2105	1.33588	1.06425	0.393116	0.50713	0.309855	0.831215	mitochondria
TGGT1_274050-t26_1-p1	hypothetical protein GN=TGGT1_274050	TGGT1_274050	2.68182	1.07466e-07	Up	11	3	7	3	34.8	1.72504e+06	1.61321e+06	1.66838e+06	1.58234e+06	1.50981e+06	1.78622e+06	1.73677e+06	1.79106e+06	0.761534	0.702731	0.676768	0.65854	1.81743	1.91329	1.86528	1.91195	cytoplasm
TGGT1_210430-t26_1-p1	DnaJ domain-containing protein GN=TGGT1_210430	TGGT1_210430	0.141324	0.0179489	Down	3	4	9	4	221.7	1.79996e+06	476467	1.92164e+06	1.32901e+06		81880.1	71951		1.40707	0.367533	1.38032	0.979431		0.155306	0.136837		nucleus							PF00226	PF00226 DnaJ domain
TGGT1_264600-t26_1-p1	Putative transmembrane protein(predict) GN=TGGT1_264600	TGGT1_264600	0.31278	0.000118334	Down	16	2	5	2	23.9	3.19293e+06	3.79321e+06	3.80333e+06	4.15772e+06	384638		491377		0.896122	1.05049	0.980834	1.10008	0.294357		0.335509		plasma membrane
TGGT1_264650-t26_1-p1	phosphoacetylglucosamine mutase GN=TGGT1_264650	TGGT1_264650	2.68134	0.00316832	Up	3	2	9	2	107.7	1.14245e+07	1.26371e+07	9.97729e+06	1.15886e+07	15884305	1.02542e+07	1.30919e+07	7.40309e+06	0.733214	0.800296	0.588382	0.701157	2.77975	1.59679	2.04412	1.1489	nucleus	K01836	PGM3; phosphoacetylglucosamine mutase [EC:5.4.2.3]	map00520 Amino sugar and nucleotide sugar metabolism; map01100 Metabolic pathways; map01250 Biosynthesis of nucleotide sugars				PF02878	PF02878 Phosphoglucomutase/phosphomannomutase, alpha/beta/alpha domain I	G	KOG2537	Phosphoglucomutase/phosphomannomutase
TGGT1_264660-t26_1-p1	SAG-related sequence SRS44 GN=TGGT1_264660	TGGT1_264660	4.42286	1.96971e-09	Up	36	60	366	60	251.8	6.95851e+07	7.54656e+07	7.26996e+07	7.63291e+07	1.13557e+08	1.25429e+08	1.29495e+08	1.33088e+08	0.517853	0.554177	0.497137	0.535516	2.30434	2.26486	2.34453	2.395	cytoplasm
TGGT1_264760-t26_1-p1	Oxysterol-binding protein GN=TGGT1_264760	TGGT1_264760	3.18218	7.44975e-05	Up	9	7	20	7	138.7	9.79572e+06	1.44255e+07	11826833	1.16292e+07	1.62123e+07	1.18285e+07	1.42564e+07	1.58581e+07	0.54806	0.796397	0.608014	0.613387	2.47332	1.60574	1.9405	2.14546	nucleus	K20174	OSBPL1_2, ORP1_2; oxysterol-binding protein-related protein 1/2					PF00169	PF00169 PH domain	I	KOG1737	Oxysterol-binding protein
TGGT1_265010-t26_1-p1	glutamate 5-kinase domain-containing protein GN=TGGT1_265010	TGGT1_265010	6.03058	2.25661e-08	Up	4	4	12	4	100.5	6.42994e+06	5.42642e+06	6.49103e+06	6.703e+06	1.29507e+07	1.42024e+07	1.56862e+07	1.53878e+07	0.457184	0.38072	0.424083	0.449309	2.51084	2.45018	2.7134	2.64567	cytoplasm	K00931	proB; glutamate 5-kinase [EC:2.7.2.11]	map00330 Arginine and proline metabolism; map00332 Carbapenem biosynthesis; map01100 Metabolic pathways; map01110 Biosynthesis of secondary metabolites; map01230 Biosynthesis of amino acids						E	KOG1154	Gamma-glutamyl kinase
TGGT1_265090-t26_1-p1	hypothetical protein GN=TGGT1_265090	TGGT1_265090	2.30192	2.8831e-07	Up	1	2	6	2	267.7	6.02486e+06	5.70864e+06	6.31366e+06	5.58054e+06	4.96431e+06	5.37725e+06	5.1175e+06	5.48644e+06	0.800358	0.748304	0.770676	0.698884	1.79821	1.73321	1.65389	1.7624	nucleus
TGGT1_265110-t26_1-p1	putative ribosome biogenesis protein GN=TGGT1_265110	TGGT1_265110	2.36542	7.23706e-06	Up	12	8	19	8	117.8	7.93294e+06	7.60856e+06	7.58806e+06	9.59194e+06	6.68635e+06	8.24875e+06	7.50458e+06	7.40362e+06	0.750784	0.710546	0.65988	0.855815	1.7255	1.89419	1.7279	1.69434	nucleus	K14799	TSR1; pre-rRNA-processing protein TSR1					PF08142	PF08142 AARP2CN (NUC121) domain	S	KOG1980	Uncharacterized conserved protein
TGGT1_265360-t26_1-p1	Acyl-CoA thioester hydrolase, putative(predict) GN=TGGT1_265360	TGGT1_265360	4.7361	7.16345e-06	Up	19	8	29	8	57.8	2.43632e+06	3.54017e+06	2.37077e+06	2.64257e+06	5.11242e+06	5.12322e+06	4.73209e+06	5.09321e+06	0.464593	0.666149	0.415415	0.47507	2.65833	2.37048	2.19535	2.34859	mitochondria	K17361	ACOT9; acyl-coenzyme A thioesterase 9 [EC:3.1.2.-]		GO:0000302 response to reactive oxygen species; GO:0001101 response to acid chemical; GO:0006139 nucleobase-containing compound metabolic process; GO:0006163 purine nucleotide metabolic process; GO:0006355 regulation of transcription, DNA-templated; GO:0006508 proteolysis; GO:0006511 ubiquitin-dependent protein catabolic process; GO:0006637 acyl-CoA metabolic process; GO:0006725 cellular aromatic…	GO:0000151 ubiquitin ligase complex; GO:0005622 intracellular anatomical structure; GO:0005737 cytoplasm; GO:0005739 mitochondrion; GO:0005759 mitochondrial matrix; GO:0019005 SCF ubiquitin ligase complex; GO:0031461 cullin-RING ubiquitin ligase complex; GO:0031974 membrane-enclosed lumen; GO:0032991 protein-containing complex; GO:0043226 organelle; GO:0043227 membrane-bounded organelle; GO:00432…	GO:0003824 catalytic activity; GO:0003986 acetyl-CoA hydrolase activity; GO:0005488 binding; GO:0005515 protein binding; GO:0005516 calmodulin binding; GO:0016289 CoA hydrolase activity; GO:0016787 hydrolase activity; GO:0016788 hydrolase activity, acting on ester bonds; GO:0016790 thiolester hydrolase activity; GO:0019899 enzyme binding; GO:0031625 ubiquitin protein ligase binding; GO:0044389 ub…			I	KOG2763	Acyl-CoA thioesterase
TGGT1_265420-t26_1-p1	hypothetical protein GN=TGGT1_265420	TGGT1_265420	0.186143	0.000298242	Down	12	3	8	3	28.7	3.73965e+06	3.29045e+06	2653582	3.6574e+06	151374	430315	180539	206818	1.54738	1.34348	1.00891	1.4267	0.17079	0.432024	0.181739	0.206934	cytoplasm
TGGT1_265450-t26_1-p1	hexokinase GN=TGGT1_265450	TGGT1_265450	2.27857	4.7958e-07	Up	34	15	111	15	51.4	1.33242e+08	1.3557e+08	1.44616e+08	1.35181e+08	1.00366e+08	1.22236e+08	1.27729e+08	1.32575e+08	0.764851	0.767906	0.762792	0.73155	1.57096	1.7025	1.78376	1.84023	cytoplasm	K00844	HK; hexokinase [EC:2.7.1.1]	map00010 Glycolysis / Gluconeogenesis; map00051 Fructose and mannose metabolism; map00052 Galactose metabolism; map00500 Starch and sucrose metabolism; map00520 Amino sugar and nucleotide sugar metabolism; map00524 Neomycin, kanamycin and gentamicin biosynthesis; map01100 Metabolic pathways; map01110 Biosynthesis of secondary metabolites; map01200 Carbon metabolism; map01250 Biosynthesis of nucle…				PF00349; PF03727	PF00349 Hexokinase; PF03727 Hexokinase	G	KOG1369	Hexokinase
TGGT1_266030-t26_1-p1	putative pre-mRNA splicing factor GN=TGGT1_266030	TGGT1_266030	0.431587	9.19919e-05	Down	12	4	7	4	63	2.03187e+06	2.28085e+06	2.21328e+06	2.20939e+06	270014	461728	342753	386464	1.17995	1.30699	1.18102	1.20957	0.427559	0.650589	0.484238	0.54269	nucleus	K12849	PRPF38A; pre-mRNA-splicing factor 38A	map03040 Spliceosome						S	KOG2889	Predicted PRP38-like splicing factor
TGGT1_266060-t26_1-p1	ribosomal protein RPSA GN=TGGT1_266060	TGGT1_266060	0.438759	2.06937e-06	Down	46	10	87	10	31.5	2.04832e+08	2.10154e+08	2.2384e+08	2.19557e+08	3.76948e+07	3.51438e+07	3.4355e+07	3.73358e+07	1.20933	1.22432	1.21434	1.22205	0.60684	0.503444	0.493458	0.533027	cytoplasm	K02998	RP-SAe, RPSA; small subunit ribosomal protein SAe	map03010 Ribosome						J	KOG0830	40S ribosomal protein SA (P40)/Laminin receptor 1
TGGT1_266070-t26_1-p1	ribosomal protein RPL31 GN=TGGT1_266070	TGGT1_266070	0.473442	2.29583e-07	Down	34	4	45	4	14.3	1.58953e+08	1.70915e+08	1.80307e+08	1.83169e+08	2.98891e+07	3.39418e+07	3.14667e+07	3.09694e+07	1.14834	1.21841	1.19693	1.24752	0.588789	0.594966	0.553051	0.541019	cytoplasm,nucleus	K02910	RP-L31e, RPL31; large subunit ribosomal protein L31e	map03010 Ribosome						J	KOG0893	60S ribosomal protein L31
TGGT1_266120-t26_1-p1	thioredoxin-dependent peroxidase TPX1/2 GN=TGGT1_266120	TGGT1_266120	2.14714	1.26772e-05	Up	22	5	25	4	37.2	2.58638e+06	2.30901e+06	2.65425e+06	2.28554e+06	2.07204e+06	2.10271e+06	1.8838e+06	2.05684e+06	0.853148	0.751565	0.804505	0.710746	1.86369	1.68293	1.51175	1.64063	extracellular	K00432	gpx, btuE, bsaA; glutathione peroxidase [EC:1.11.1.9]	map00480 Glutathione metabolism; map00590 Arachidonic acid metabolism; map01100 Metabolic pathways						O	KOG1651	Glutathione peroxidase
TGGT1_266400-t26_1-p1	Putative nucleolar protein 9(predict) GN=TGGT1_266400	TGGT1_266400	0.0888151	7.92563e-05	Down	4	3	3	3	104.7	648551	484371	603293	586264	21539.3	16672.9			1.22005	0.899126	1.04283	1.03972	0.110486	0.0761024			nucleus	K14790	NOP9; nucleolar protein 9
TGGT1_266435-t26_1-p1	Conserved Plasmodium protein, related(predict) GN=TGGT1_266435	TGGT1_266435	5.11981	5.46419e-07	Up	4	11	27	11	412.5	6.66383e+06	7.32234e+06	9.13355e+06	7.68824e+06	1.20979e+07	1.52872e+07	1.77923e+07	1.56407e+07	0.430641	0.466929	0.542357	0.468394	2.1318	2.39704	2.79727	2.44413	plasma membrane
TGGT1_266970-t26_1-p1	Ubiquitin family protein(predict) GN=TGGT1_266970	TGGT1_266970	0.293639	0.000155667	Down	30	9	27	9	35.1	1.7238e+07	1.71432e+07	1.92412e+07	1.78332e+07	1.70459e+06	1.83123e+06	2.33749e+06	2.22462e+06	1.28304	1.25908	1.31594	1.25134	0.345952	0.330711	0.423264	0.40039	cytoplasm
TGGT1_267060-t26_1-p1	ribosomal protein RPL14 GN=TGGT1_267060	TGGT1_267060	0.453779	1.04819e-06	Down	38	6	61	6	17.9	1.45527e+08	1.45239e+08	1.62522e+08	1.41132e+08	2.4164e+07	2.44599e+07	2.82742e+07	2.69585e+07	1.23403	1.21528	1.26634	1.12824	0.558722	0.503259	0.583289	0.552783	nucleus	K02875	RP-L14e, RPL14; large subunit ribosomal protein L14e	map03010 Ribosome						J	KOG3421	60S ribosomal protein L14
TGGT1_267390-t26_1-p1	DNA-directed RNA polymerase I RPAC1 GN=TGGT1_267390	TGGT1_267390	0.454873	0.000399076	Down	11	4	15	4	38.4	3299613	3538998	3.05979e+06	3.2396e+06	587853	652100	628200	431764	1.26557	1.3394	1.07837	1.1714	0.614802	0.606863	0.58618	0.400447	cytoplasm,nucleus	K03027	RPAC1, RPC40, POLR1C; DNA-directed RNA polymerases I and III subunit RPAC1	map03020 RNA polymerase				PF01193; PF01000	PF01193 RNA polymerase Rpb3/Rpb11 dimerisation domain; PF01000 RNA polymerase Rpb3/RpoA insert domain	K	KOG1521	RNA polymerase I and III, subunit RPA40/RPC40
TGGT1_267510-t26_1-p1	Endoplasmic reticulum-based factor for assembly of V-ATPase(predict) GN=TGGT1_267510	TGGT1_267510	2.56593	0.00340689	Up	8	2	2	2	38.1	962095	753644	1.17346e+06	1.37496e+06	958211	823644	1.33217e+06		0.675597	0.522209	0.757164	0.91023	1.83474	1.40334	2.27584		plasma membrane
TGGT1_267530-t26_1-p1	hypothetical protein GN=TGGT1_267530	TGGT1_267530	0.441619	0.000302398	Down	6	2	6	2	54.3	620015	775280	630749	624128		118935	126366	103213	1.07125	1.32177	1.00138	1.01661		0.498601	0.531164	0.431221	nucleus	K08492	STX18; syntaxin 18	map04130 SNARE interactions in vesicular transport; map04145 Phagosome						U	KOG3894	SNARE protein Syntaxin 18/UFE1
TGGT1_267560-t26_1-p1	folate-binding protein YgfZ protein GN=TGGT1_267560	TGGT1_267560	6.78002	2.10567e-10	Up	6	5	10	5	153	1.51337e+07	14430332	1.61085e+07	1.59458e+07	3.51254e+07	4.28051e+07	4.06514e+07	4.255e+07	0.402289	0.37851	0.393461	0.399606	2.54599	2.76085	2.62893	2.73507	nucleus	K13172	SRRM2, SRM300; serine/arginine repetitive matrix protein 2
TGGT1_267650-t26_1-p1	Putative transmembrane protein(predict) GN=TGGT1_267650	TGGT1_267650	0.0552533	3.57802e-05	Down	3	6	14	6	323.6	1.04417e+07	8.00159e+06	1.54243e+07	1.48543e+07	250047	402604	242801	132619	1.24276	0.93973	1.68686	1.66672	0.0811491	0.116265	0.0703038	0.0381682	plasma membrane
TGGT1_267810-t26_1-p1	Rab 5 GN=TGGT1_267810	TGGT1_267810	2.02064	4.59548e-07	Up	28	6	42	5	26.5	2.13865e+07	2.00669e+07	2.30517e+07	2.32021e+07	1.5361e+07	1.8532e+07	1.76332e+07	1.67382e+07	0.811905	0.751718	0.804122	0.830396	1.59012	1.70703	1.62857	1.53656	nucleus	K07888	RAB5B; Ras-related protein Rab-5B	map04144 Endocytosis; map04145 Phagosome	GO:0001505 regulation of neurotransmitter levels; GO:0006464 cellular protein modification process; GO:0006629 lipid metabolic process; GO:0006644 phospholipid metabolic process; GO:0006650 glycerophospholipid metabolic process; GO:0006661 phosphatidylinositol biosynthetic process; GO:0006793 phosphorus metabolic process; GO:0006796 phosphate-containing compound metabolic process; GO:0006807 nitr…	GO:0005622 intracellular anatomical structure; GO:0005737 cytoplasm; GO:0005768 endosome; GO:0005769 early endosome; GO:0005829 cytosol; GO:0005886 plasma membrane; GO:0008021 synaptic vesicle; GO:0010008 endosome membrane; GO:0010009 cytoplasmic side of endosome membrane; GO:0012505 endomembrane system; GO:0012506 vesicle membrane; GO:0016020 membrane; GO:0030133 transport vesicle; GO:0030135 co…	GO:0000166 nucleotide binding; GO:0001882 nucleoside binding; GO:0001883 purine nucleoside binding; GO:0003824 catalytic activity; GO:0003924 GTPase activity; GO:0005488 binding; GO:0005525 GTP binding; GO:0016462 pyrophosphatase activity; GO:0016787 hydrolase activity; GO:0016817 hydrolase activity, acting on acid anhydrides; GO:0016818 hydrolase activity, acting on acid anhydrides, in phosphoru…	PF00071	PF00071 Ras family	U	KOG0092	GTPase Rab5/YPT51 and related small G protein superfamily GTPases
TGGT1_279320-t26_1-p1	Erythrocyte membrane-associated antigen(predict) GN=TGGT1_279320	TGGT1_279320	2.4767	5.08065e-05	Up	2	7	22	7	511.2	4.40547e+06	4.1594e+06	6.33747e+06	5.51407e+06	4.26171e+06	4.97311e+06	4.58983e+06	5.59114e+06	0.654891	0.610121	0.865658	0.772754	1.72744	1.79374	1.65991	2.0098	cytoplasm	K03514	PAPD5_7, TRF4; non-canonical poly(A) RNA polymerase PAPD5/7 [EC:2.7.7.19]	map03018 RNA degradation
TGGT1_279450-t26_1-p1	putative adenylosuccinate synthetase GN=TGGT1_279450	TGGT1_279450	0.398405	6.7582e-07	Down	22	10	56	10	50.6	2.28621e+07	2.21208e+07	2.43026e+07	2.39362e+07	2.88144e+06	3.83987e+06	3.85802e+06	3.77649e+06	1.25836	1.20143	1.22912	1.24204	0.432457	0.512815	0.516613	0.502636	cytoplasm	K01939	purA, ADSS; adenylosuccinate synthase [EC:6.3.4.4]	map00230 Purine metabolism; map00250 Alanine, aspartate and glutamate metabolism; map01100 Metabolic pathways; map01240 Biosynthesis of cofactors	GO:0006139 nucleobase-containing compound metabolic process; GO:0006163 purine nucleotide metabolic process; GO:0006164 purine nucleotide biosynthetic process; GO:0006167 AMP biosynthetic process; GO:0006725 cellular aromatic compound metabolic process; GO:0006753 nucleoside phosphate metabolic process; GO:0006793 phosphorus metabolic process; GO:0006796 phosphate-containing compound metabolic pr…	GO:0005576 extracellular region; GO:0005622 intracellular anatomical structure; GO:0005737 cytoplasm; GO:0009507 chloroplast; GO:0009532 plastid stroma; GO:0009536 plastid; GO:0009570 chloroplast stroma; GO:0043226 organelle; GO:0043227 membrane-bounded organelle; GO:0043229 intracellular organelle; GO:0043231 intracellular membrane-bounded organelle; GO:0048046 apoplast;		PF00709	PF00709 Adenylosuccinate synthetase	F	KOG1355	Adenylosuccinate synthase
TGGT1_288360-t26_1-p1	tryptophanyl-tRNA synthetase (TrpRS2) GN=TGGT1_288360	TGGT1_288360	0.39063	5.70217e-09	Down	44	23	111	23	77	1.54936e+08	1.61443e+08	1.76558e+08	1.61904e+08	2.23433e+07	2.4576e+07	2.52264e+07	2.63937e+07	1.21773	1.25206	1.27508	1.19963	0.478836	0.468664	0.48235	0.501618	mitochondria	K01867	WARS, trpS; tryptophanyl-tRNA synthetase [EC:6.1.1.2]	map00970 Aminoacyl-tRNA biosynthesis	GO:0001932 regulation of protein phosphorylation; GO:0001933 negative regulation of protein phosphorylation; GO:0006082 organic acid metabolic process; GO:0006139 nucleobase-containing compound metabolic process; GO:0006399 tRNA metabolic process; GO:0006412 translation; GO:0006418 tRNA aminoacylation for protein translation; GO:0006436 tryptophanyl-tRNA aminoacylation; GO:0006469 negative regula…	GO:0005622 intracellular anatomical structure; GO:0005634 nucleus; GO:0005737 cytoplasm; GO:0005829 cytosol; GO:0032991 protein-containing complex; GO:0043226 organelle; GO:0043227 membrane-bounded organelle; GO:0043229 intracellular organelle; GO:0043231 intracellular membrane-bounded organelle;	GO:0003824 catalytic activity; GO:0004812 aminoacyl-tRNA ligase activity; GO:0004830 tryptophan-tRNA ligase activity; GO:0004857 enzyme inhibitor activity; GO:0005488 binding; GO:0005515 protein binding; GO:0016874 ligase activity; GO:0016875 ligase activity, forming carbon-oxygen bonds; GO:0019207 kinase regulator activity; GO:0019210 kinase inhibitor activity; GO:0019899 enzyme binding; GO:0019…			J	KOG2145	Cytoplasmic tryptophanyl-tRNA synthetase
TGGT1_288460-t26_1-p1	Exportin 1-like protein(predict) GN=TGGT1_288460	TGGT1_288460	2.32601	1.39723e-07	Up	6	9	29	9	198.2	6.89938e+06	6.32631e+06	6.80595e+06	6.56429e+06	5.65136e+06	5.96422e+06	6.22698e+06	5.98753e+06	0.810152	0.73302	0.734342	0.726668	1.80948	1.69928	1.77887	1.70012	cytoplasm
TGGT1_288680-t26_1-p1	endonuclease IV APN GN=TGGT1_288680	TGGT1_288680	2.1796	1.31799e-05	Up	24	12	41	12	72.3	1.42932e+07	1.55618e+07	1.67226e+07	1.51377e+07	1.18792e+07	1.3529e+07	1.31438e+07	1.32436e+07	0.745594	0.801017	0.80155	0.744433	1.68968	1.71236	1.66804	1.67054	extracellular	K10771	APEX1; AP endonuclease 1 [EC:4.2.99.18]	map03410 Base excision repair	GO:0006139 nucleobase-containing compound metabolic process; GO:0006259 DNA metabolic process; GO:0006281 DNA repair; GO:0006284 base-excision repair; GO:0006725 cellular aromatic compound metabolic process; GO:0006807 nitrogen compound metabolic process; GO:0006950 response to stress; GO:0006974 cellular response to DNA damage stimulus; GO:0008152 metabolic process; GO:0009987 cellular process; …		GO:0003824 catalytic activity; GO:0003906 DNA-(apurinic or apyrimidinic site) endonuclease activity; GO:0004518 nuclease activity; GO:0004519 endonuclease activity; GO:0008081 phosphoric diester hydrolase activity; GO:0016787 hydrolase activity; GO:0016788 hydrolase activity, acting on ester bonds; GO:0042578 phosphoric ester hydrolase activity; GO:0140097 catalytic activity, acting on DNA;	PF01261	PF01261 Xylose isomerase-like TIM barrel	L	KOG3997	Major apurinic/apyrimidinic endonuclease/3'-repair diesterase APN1
TGGT1_288800-t26_1-p1	endonuclease/exonuclease/phosphatase family protein GN=TGGT1_288800	TGGT1_288800	3.43398	0.00960464	Up	7	4	11	4	91.3	2.34668e+06	1.84588e+06	1.0287e+06	950794	1.96517e+06	1.77477e+06	2.23112e+06	2.29291e+06	0.962537	0.747095	0.387708	0.367656	2.1979	1.76628	2.22637	2.27419	cytoplasm,nucleus	K15909	SHIP2, INPPL1; phosphatidylinositol-3,4,5-trisphosphate 5-phosphatase 2 [EC:3.1.3.86]	map00562 Inositol phosphate metabolism; map01100 Metabolic pathways; map04070 Phosphatidylinositol signaling system						U	KOG0565	Inositol polyphosphate 5-phosphatase and related proteins
TGGT1_288910-t26_1-p1	DUF866 domain-containing protein GN=TGGT1_288910	TGGT1_288910	0.333197	0.000750952	Down	36	5	15	5	18	4.99098e+06	3.9253e+06	5.50568e+06	4.73672e+06	497657	547238	975691	441921	1.36684	1.06075	1.38547	1.22293	0.371626	0.363632	0.650063	0.292653	cytoplasm									S	KOG1296	Uncharacterized conserved protein
TGGT1_289150-t26_1-p1	Putative transmembrane protein(predict) GN=TGGT1_289150	TGGT1_289150	0.247412	0.0137003	Down	6	4	13	4	111.3	2.22875e+06	2.43966e+06	2.5825e+06	2.03919e+06	209599	116536	430613	127319	1.2971	1.40104	1.38104	1.11883	0.332617	0.16456	0.609692	0.179177	nucleus
TGGT1_289290-t26_1-p1	hypothetical protein GN=TGGT1_289290	TGGT1_289290	0.261081	0.000967521	Down	11	4	23	4	55.4	6.20626e+06	6.57144e+06	9.13651e+06	7.64197e+06	396445	629954	1.31129e+06	656060	1.12899	1.17959	1.5272	1.31056	0.196647	0.278051	0.580324	0.28859	mitochondria
TGGT1_289360-t26_1-p1	Putative transmembrane protein(predict) GN=TGGT1_289360	TGGT1_289360	3.12026	0.00010275	Up	28	7	38	7	38.5	2.77734e+06	2.75057e+06	4.65245e+06	2.98572e+06	3.27924e+06	4.19705e+06	3.54358e+06	4.76019e+06	0.568133	0.555203	0.874492	0.575787	1.8291	2.08314	1.76349	2.35462	extracellular
TGGT1_289530-t26_1-p1	ribosomal protein RPL19 GN=TGGT1_289530	TGGT1_289530	0.485488	8.13932e-06	Down	27	5	27	5	22.1	7.92103e+07	7.85427e+07	8.23224e+07	9.58377e+07	1.34622e+07	1.62747e+07	1.5542e+07	1.7643e+07	1.17598	1.15062	1.12303	1.34136	0.544978	0.586251	0.561354	0.633384	cytoplasm	K02885	RP-L19e, RPL19; large subunit ribosomal protein L19e	map03010 Ribosome						J	KOG1696	60s ribosomal protein L19
TGGT1_289540-t26_1-p1	Transmembrane protein(predict) GN=TGGT1_289540	TGGT1_289540	3.92826	1.66082e-07	Up	21	12	65	12	100.5	3.28565e+07	3.18029e+07	3.35209e+07	3.01384e+07	4.1086e+07	5.55507e+07	5.02115e+07	4.79627e+07	0.602082	0.575057	0.564421	0.52065	2.05292	2.46989	2.23846	2.12527	plasma membrane
TGGT1_289550-t26_1-p1	WD domain, G-beta repeat-containing protein GN=TGGT1_289550	TGGT1_289550	3.40285	3.05759e-07	Up	15	5	20	5	57.3	1.12091e+07	1.14942e+07	1.21699e+07	1.1167e+07	1.45756e+07	1.55796e+07	13479248	1.66559e+07	0.6242	0.631595	0.622722	0.586248	2.21322	2.10506	1.82612	2.24284	nucleus	K14791	PWP1; periodic tryptophan protein 1							S	KOG0270	WD40 repeat-containing protein
TGGT1_289570-t26_1-p1	phosphatidylinositol transfer protein GN=TGGT1_289570	TGGT1_289570	5.44754	0.0410213	Up	2	3	9	3	209.5	4.96691e+06	1.42212e+06	4.17588e+06	346057	6035548	5.35838e+06	5859053	5.65276e+06	0.869693	0.245711	0.671864	0.0571241	2.88164	2.2765	2.49585	2.39341	plasma membrane							PF00169	PF00169 PH domain	IT	KOG3668	Phosphatidylinositol transfer protein
TGGT1_289680-t26_1-p1	Ras-related protein Rab11 GN=TGGT1_289680	TGGT1_289680	2.04101	4.8801e-05	Up	49	11	57	10	25	5.9092e+07	7.2296e+07	6.04125e+07	7.19808e+07	4.94405e+07	5.4571e+07	4.7499e+07	5.59248e+07	0.742539	0.896424	0.697543	0.852706	1.69401	1.66382	1.45207	1.69931	cytoplasm	K07904	RAB11A; Ras-related protein Rab-11A	map04144 Endocytosis	GO:0000902 cell morphogenesis; GO:0000904 cell morphogenesis involved in differentiation; GO:0002790 peptide secretion; GO:0006810 transport; GO:0006886 intracellular protein transport; GO:0006887 exocytosis; GO:0006904 vesicle docking involved in exocytosis; GO:0006906 vesicle fusion; GO:0006996 organelle organization; GO:0007275 multicellular organism development; GO:0007399 nervous system deve…	GO:0005622 intracellular anatomical structure; GO:0005737 cytoplasm; GO:0005768 endosome; GO:0005798 Golgi-associated vesicle; GO:0005813 centrosome; GO:0005815 microtubule organizing center; GO:0005856 cytoskeleton; GO:0005886 plasma membrane; GO:0005929 cilium; GO:0008021 synaptic vesicle; GO:0010008 endosome membrane; GO:0012505 endomembrane system; GO:0012506 vesicle membrane; GO:0014069 post…	GO:0000166 nucleotide binding; GO:0001882 nucleoside binding; GO:0001883 purine nucleoside binding; GO:0003824 catalytic activity; GO:0003924 GTPase activity; GO:0005488 binding; GO:0005515 protein binding; GO:0005525 GTP binding; GO:0008092 cytoskeletal protein binding; GO:0016462 pyrophosphatase activity; GO:0016787 hydrolase activity; GO:0016817 hydrolase activity, acting on acid anhydrides; G…	PF00071	PF00071 Ras family	U	KOG0087	GTPase Rab11/YPT3, small G protein superfamily
TGGT1_289750-t26_1-p1	ribosomal-ubiquitin protein RPL40 GN=TGGT1_289750	TGGT1_289750	2.14441	2.4806e-06	Up	46	7	63	7	14.7	3.22292e+08	2.98614e+08	3.24113e+08	3.09592e+08	2.57485e+08	2.68505e+08	2.39887e+08	2.68941e+08	0.833554	0.762084	0.770255	0.754858	1.81585	1.68496	1.50939	1.68196	cytoplasm,nucleus	K02927	RP-L40e, RPL40, UBA52; ubiquitin-large subunit ribosomal protein L40e	map03010 Ribosome; map04120 Ubiquitin mediated proteolysis				PF00240	PF00240 Ubiquitin family	J	KOG0003	Ubiquitin/60s ribosomal protein L40 fusion
TGGT1_289780-t26_1-p1	putative ATP-dependent hsl protease ATP-binding subunit hslU GN=TGGT1_289780	TGGT1_289780	2.08886	1.72256e-05	Up	4	2	6	2	101.7	6.57885e+06	6.63792e+06	8.30918e+06	7.38425e+06	5.3929e+06	5.18198e+06	6.42787e+06	6.20234e+06	0.747474	0.744195	0.867476	0.790942	1.67075	1.42855	1.77674	1.70403	nucleus	K03667	hslU; ATP-dependent HslUV protease ATP-binding subunit HslU					PF00004; PF07724; PF10431	PF00004 ATPase family associated with various cellular activities (AAA); PF07724 AAA domain (Cdc48 subfamily); PF10431 C-terminal, D2-small domain, of ClpB protein	O	KOG0745	Putative ATP-dependent Clp-type protease (AAA+ ATPase superfamily)
TGGT1_289800-t26_1-p1	Emp24/gp25L/p24 family protein(predict) GN=TGGT1_289800	TGGT1_289800	0.367503	0.000280841	Down	18	3	23	3	25.9	1.10254e+07	1.19011e+07	1.37307e+07	1.22004e+07	1.80332e+06	1.97332e+06	1.58442e+06	1.51833e+06	1.17128	1.24757	1.34033	1.2219	0.522377	0.508649	0.409494	0.390041	plasma membrane	K20352	TMED10, ERV25; p24 family protein delta-1					PF01105	PF01105 emp24/gp25L/p24 family/GOLD	U	KOG1691	emp24/gp25L/p24 family of membrane trafficking proteins
TGGT1_289970-t26_1-p1	hypothetical protein GN=TGGT1_289970	TGGT1_289970	0.453589	0.000204645	Down	27	4	13	4	24.5	1.55107e+07	1.4225e+07	14804268	1.51454e+07	2.27922e+06	2.04747e+06	3.1587e+06	2.96997e+06	1.3094	1.18496	1.14837	1.20535	0.52465	0.419385	0.648724	0.606275	mitochondria
TGGT1_289980-t26_1-p1	HAD hydrolase, family IIA protein GN=TGGT1_289980	TGGT1_289980	0.211092	0.000120316	Down	11	4	16	4	62.8	2167562	2.03973e+06	2.45004e+06	2.22784e+06	137614	148105	253268		1.19165	1.10651	1.23767	1.15466	0.206293	0.197561	0.338741		nucleus	K01101	E3.1.3.41; 4-nitrophenyl phosphatase [EC:3.1.3.41]					PF13344; PF13242	PF13344 Haloacid dehalogenase-like hydrolase; PF13242 HAD-hyrolase-like	P	KOG2882	p-Nitrophenyl phosphatase
TGGT1_290200-t26_1-p1	NAD/NADP octopine/nopaline dehydrogenase, alpha-helical domain-containing protein GN=TGGT1_290200	TGGT1_290200	0.425407	2.97092e-05	Down	55	17	77	17	48	9.06209e+07	7.41573e+07	9.4957e+07	8.30336e+07	1.08863e+07	1.51079e+07	1.60125e+07	1.4392e+07	1.34426	1.08547	1.2943	1.16119	0.440332	0.54377	0.577866	0.516242	mitochondria
TGGT1_290678-t26_1-p1	Putative transmembrane protein(predict) GN=TGGT1_290678	TGGT1_290678	0.306647	0.00865716	Down	2	5	9	5	302.6	1.47387e+06	1.54957e+06	2.20765e+06	1.69256e+06	243710	261129		93467.4	1.01519	1.0532	1.39724	1.09907	0.457725	0.436412		0.155677	plasma membrane
TGGT1_290850-t26_1-p1	WD-40 repeat protein GN=TGGT1_290850	TGGT1_290850	4.37831	4.84232e-07	Up	25	8	31	8	58.3	8.83972e+06	8.63376e+06	7.61936e+06	9.40548e+06	1.41597e+07	1.39571e+07	1.42851e+07	1.58186e+07	0.564522	0.544066	0.447111	0.56626	2.46571	2.16268	2.21941	2.4428	cytoplasm	K13111	SMU1; WD40 repeat-containing protein SMU1					PF17814	PF17814 LisH-like dimerisation domain	R	KOG0275	Conserved WD40 repeat-containing protein
TGGT1_290940-t26_1-p1	EMP/nonaspanin domain family protein GN=TGGT1_290940	TGGT1_290940	0.095047	2.52087e-06	Down	10	4	15	4	73.6	2.48883e+06	2.0895e+06	2.68395e+06	2.0388e+06	89073.4	77124.7	85168.8		1.3499	1.11829	1.33762	1.04249	0.131734	0.101497	0.112382		plasma membrane	K17086	TM9SF2_4; transmembrane 9 superfamily member 2/4							U	KOG1278	Endosomal membrane proteins, EMP70
TGGT1_290980-t26_1-p1	putative glycine C-acetyltransferase GN=TGGT1_290980	TGGT1_290980	0.391637	0.0443161	Down	19	8	27	8	63.6	1.08005e+07	8.74177e+06	1.44148e+07	1.29702e+07	1.35239e+06	3.41206e+06	1.91015e+06	401437	1.18423	0.945798	1.45229	1.34069	0.404331	0.907738	0.50953	0.106435	plasma membrane	K00654	SPT; serine palmitoyltransferase [EC:2.3.1.50]	map00600 Sphingolipid metabolism; map01100 Metabolic pathways				PF00155	PF00155 Aminotransferase class I and II	O	KOG1357	Serine palmitoyltransferase
TGGT1_291180-t26_1-p1	Amine-terminal region of chorein, A TM vesicle-mediated sorter(predict) GN=TGGT1_291180	TGGT1_291180	2.15892	0.00492058	Up	12	43	137	43	578.5	8.96416e+07	1.08928e+08	8.08826e+07	4.8835e+07	6.64663e+07	7.56819e+07	6.962e+07	6.25222e+07	0.880862	1.0562	0.73031	0.452399	1.78092	1.80445	1.66434	1.48562	plasma membrane	K19525	VPS13A_C; vacuolar protein sorting-associated protein 13A/C							U	KOG1809	Vacuolar protein sorting-associated protein
TGGT1_291590-t26_1-p1	MYND-type domain-containing protein(predict) GN=TGGT1_291590	TGGT1_291590	0.431655	0.0158623	Down	6	4	11	4	114.5	1.364e+06	1.75644e+06	1.94669e+06	2.1443e+06	350810			220936	0.778268	0.988911	1.02063	1.15344	0.545798			0.304831	cytoplasm							PF01753	PF01753 MYND finger
TGGT1_291890-t26_1-p1	microneme protein MIC1 GN=TGGT1_291890	TGGT1_291890	0.20252	5.09512e-08	Down	44	16	88	16	48.6	2.55341e+08	2.68873e+08	2.70722e+08	2.644e+08	1.67395e+07	2.28804e+07	22626885	2.07158e+07	1.32358	1.37527	1.28946	1.29207	0.236602	0.287773	0.285343	0.259663	extracellular
TGGT1_291950-t26_1-p1	RNA recognition motif-containing protein GN=TGGT1_291950	TGGT1_291950	2.03234	0.00195521	Up	29	14	59	14	73.8	1.40583e+07	17610369	2.12745e+07	1.18679e+07	1.26278e+07	1.28173e+07	1.08006e+07	1.42869e+07	0.721687	0.892061	1.00353	0.574361	1.76761	1.59649	1.34889	1.77351	cytoplasm	K12837	U2AF2; splicing factor U2AF 65 kDa subunit	map03040 Spliceosome				PF00076	PF00076 RNA recognition motif. (a.k.a. RRM, RBD, or RNP domain)	A	KOG0120	Splicing factor U2AF, large subunit (RRM superfamily)
TGGT1_291960-t26_1-p1	rhoptry kinase family protein ROP40 (incomplete catalytic triad) GN=TGGT1_291960	TGGT1_291960	0.416597	1.03125e-09	Down	45	21	147	21	57.9	2.33729e+08	2.33252e+08	2.451e+08	2.45019e+08	3.61645e+07	3.86807e+07	3.96843e+07	3.89974e+07	1.24611	1.22709	1.20071	1.2315	0.525737	0.50037	0.514722	0.502753	nucleus
TGGT1_292020-t26_1-p1	GCC2 and GCC3 domain-containing protein GN=TGGT1_292020	TGGT1_292020	2.68556	1.62675e-08	Up	8	40	134	40	799.5	2.38043e+07	2.457e+07	2.5952e+07	2.39153e+07	2.39778e+07	2.70307e+07	2.52755e+07	2.52963e+07	0.70538	0.718426	0.706631	0.66809	1.93741	1.94348	1.82213	1.8126	plasma membrane									T	KOG1217	Fibrillins and related proteins containing Ca2+-binding EGF-like domains
TGGT1_292130-t26_1-p1	ribosomal protein RPL13A GN=TGGT1_292130	TGGT1_292130	0.45865	3.65202e-07	Down	33	9	83	9	32.7	3.02355e+08	3.28443e+08	3.39496e+08	3.18254e+08	5.6135e+07	5.53726e+07	5.83251e+07	5.73555e+07	1.18115	1.26607	1.21864	1.17207	0.59795	0.524851	0.554312	0.5418	cytoplasm,nucleus	K02872	RP-L13Ae, RPL13A; large subunit ribosomal protein L13Ae	map03010 Ribosome						J	KOG3204	60S ribosomal protein L13a
TGGT1_292200-t26_1-p1	RNA recognition motif-containing protein GN=TGGT1_292200	TGGT1_292200	0.267067	0.000633634	Down	10	14	32	14	222	4.40883e+06	4.4042e+06	4.79976e+06	5.44296e+06	349550	345735	401764	875442	1.24146	1.22372	1.24188	1.44489	0.268387	0.236214	0.275226	0.59609	nucleus	K22611	SART3, TIP110; squamous cell carcinoma antigen recognized by T-cells 3					PF00076	PF00076 RNA recognition motif. (a.k.a. RRM, RBD, or RNP domain)	AJ	KOG0123	Polyadenylate-binding protein (RRM superfamily)
TGGT1_292260-t26_1-p1	SAG-related sequence SRS36B GN=TGGT1_292260	TGGT1_292260	6.83678	3.81116e-07	Up	8	2	12	2	38.8	592404	645567	741195	570489	1.26474e+06	1.77735e+06	1.80745e+06	1.89412e+06	0.377449	0.405873	0.433937	0.342673	2.19729	2.74768	2.80167	2.91827	extracellular	K14143	SAG; major surface antigen
TGGT1_304955-t26_1-p1	serine/threonine specific protein phosphatase GN=TGGT1_304955	TGGT1_304955	3.28841	5.0405e-06	Up	4	6	37	6	303.5	1.88688e+07	1.76133e+07	1.78581e+07	1.71576e+07	2.37538e+07	2.46638e+07	1.92481e+07	2.27082e+07	0.690214	0.635756	0.600245	0.591682	2.36928	2.18904	1.71293	2.00863	plasma membrane	K17508	PTC7, PPTC7; protein phosphatase PTC7 [EC:3.1.3.16]							T	KOG1379	Serine/threonine protein phosphatase
TGGT1_305020-t26_1-p1	CS domain-containing protein(predict) GN=TGGT1_305020	TGGT1_305020	3.78082	1.01423e-06	Up	1	2	18	2	172.1	11845253	15409467	1.57173e+07	13707903	2.00041e+07	22537794	2.00548e+07	1.97327e+07	0.504559	0.647685	0.615174	0.550466	2.32343	2.32934	2.07824	2.0325	extracellular	K04082	hscB, HSCB, HSC20; molecular chaperone HscB					PF04969	PF04969 CS domain
TGGT1_305040-t26_1-p1	HEAT repeat-containing protein GN=TGGT1_305040	TGGT1_305040	4.85606	3.76067e-09	Up	12	10	35	10	125.8	5.32375e+07	5.38714e+07	6.32693e+07	5.8246e+07	9.93639e+07	1.02508e+08	1.12552e+08	1.12543e+08	0.480833	0.480114	0.525078	0.495947	2.44709	2.24642	2.47311	2.45795	plasma membrane	K20222	IPO5, KPNB3, RANBP5; importin-5	map03013 Nucleocytoplasmic transport						YU	KOG2171	Karyopherin (importin) beta 3
TGGT1_305070-t26_1-p1	hypothetical protein GN=TGGT1_305070	TGGT1_305070	5.74206	1.22801e-08	Up	20	2	3	2	16.7	2.57958e+07	2.9359e+07	2.77258e+07	2.81554e+07	5.50317e+07	6.39484e+07	5.87878e+07	6.82058e+07	0.427839	0.480486	0.422541	0.440235	2.48879	2.57344	2.37208	2.73545	cytoplasm,nucleus
TGGT1_305180-t26_1-p1	Na+/H+ exchanger NHE3 GN=TGGT1_305180	TGGT1_305180	6.06046	3.74763e-08	Up	2	2	3	2	167.1	1.31363e+06	1.46344e+06	1688564	1.46768e+06	3320464	3182783	3.55056e+06	3.75793e+06	0.393937	0.433049	0.46529	0.414931	2.71516	2.31587	2.59037	2.72507	plasma membrane	K14724	SLC9A8, NHE8; solute carrier family 9 (sodium/hydrogen exchanger), member 8							P	KOG1965	Sodium/hydrogen exchanger protein
TGGT1_305190-t26_1-p1	CorA family Mg2+ transporter protein GN=TGGT1_305190	TGGT1_305190	2.72869	0.000489284	Up	3	2	3	2	91.1	3.79225e+06		4300127	3.9129e+06	4348325	3.55373e+06	4.40475e+06		0.692703		0.721747	0.673815	2.16579	1.57503	1.95742		plasma membrane	K16075	MRS2, MFM1; magnesium transporter							P	KOG2662	Magnesium transporters: CorA family
TGGT1_305510-t26_1-p1	GFO_IDH_MocA domain-containing protein(predict) GN=TGGT1_305510	TGGT1_305510	0.402744	2.66112e-05	Down	34	9	38	9	45.2	1.44006e+07	1.49153e+07	1.28253e+07	1.52594e+07	2.07855e+06	2.06967e+06	2.08684e+06	2.68839e+06	1.28565	1.31396	1.05211	1.28431	0.505994	0.448328	0.453253	0.580375	cytoplasm
TGGT1_305520-t26_1-p1	ribosomal protein RPS2 GN=TGGT1_305520	TGGT1_305520	0.442758	1.50566e-05	Down	45	10	93	10	29.3	2.22913e+08	2.28235e+08	229449443	2.16985e+08	2.91905e+07	4.00728e+07	4.20627e+07	4.26665e+07	1.25518	1.26812	1.18717	1.15184	0.448184	0.547488	0.576208	0.580945	cytoplasm	K02981	RP-S2e, RPS2; small subunit ribosomal protein S2e	map03010 Ribosome				PF00333; PF03719	PF00333 Ribosomal protein S5, N-terminal domain; PF03719 Ribosomal protein S5, C-terminal domain	J	KOG0877	40S ribosomal protein S2/30S ribosomal protein S5
TGGT1_305750-t26_1-p1	putative nucleolar gtp-binding protein 2 GN=TGGT1_305750	TGGT1_305750	3.43403	1.58859e-07	Up	14	8	19	8	71	1.82e+07	1.84983e+07	2.31531e+07	1.89146e+07	2.3114e+07	2.72454e+07	2.56942e+07	2.80512e+07	0.589302	0.591028	0.688857	0.577372	2.04073	2.14049	2.02401	2.19632	nucleus	K14537	NUG2, GNL2; nuclear GTP-binding protein	map03008 Ribosome biogenesis in eukaryotes				PF08153	PF08153 NGP1NT (NUC091) domain	R	KOG2423	Nucleolar GTPase
TGGT1_305770-t26_1-p1	ABC transporter, ATP-binding domain-containing protein GN=TGGT1_305770	TGGT1_305770	3.92307	8.96874e-06	Up	17	6	33	6	50.6	2.00354e+07	2.12743e+07	2.15353e+07	2.21532e+07	2.7316e+07	3.45845e+07	3.5844e+07	3.09818e+07	0.555079	0.581595	0.548228	0.578609	2.06356	2.32484	2.41593	2.07558	nucleus	K12608	CAF16; CCR4-NOT complex subunit CAF16	map03018 RNA degradation				PF00005	PF00005 ABC transporter	RK	KOG2355	Predicted ABC-type transport, ATPase component/CCR4 associated factor
TGGT1_305910-t26_1-p1	Thiosulfate sulfurtransferase(predict) GN=TGGT1_305910	TGGT1_305910	2.85978	0.000496091	Up	8	4	10	4	68.9	1.81896e+06	1.7242e+06	1.98041e+06	1.80196e+06	1.38054e+06	2.09124e+06	1.6555e+06	3.0038e+06	0.69682	0.65177	0.697118	0.650778	1.44208	1.94382	1.5429	2.78256	extracellular	K01011	TST, MPST, sseA; thiosulfate/3-mercaptopyruvate sulfurtransferase [EC:2.8.1.1 2.8.1.2]	map00270 Cysteine and methionine metabolism; map00920 Sulfur metabolism; map01100 Metabolic pathways; map04122 Sulfur relay system						V	KOG1529	Mercaptopyruvate sulfurtransferase/thiosulfate sulfurtransferase
TGGT1_305940-t26_1-p1	peptidyl-prolyl cis-trans isomerase, cyclophilin-type domain-containing protein GN=TGGT1_305940	TGGT1_305940	2.04546	0.0189382	Up	4	2	7	2	68.8	647695	233806	599231	643707	434311	431132	412339	384931	1.01267	0.360714	0.860887	0.948809	1.85158	1.63555	1.56843	1.45532	nucleus	K10598	PPIL2, CYC4, CHP60; peptidyl-prolyl cis-trans isomerase-like 2 [EC:5.2.1.8]	map04120 Ubiquitin mediated proteolysis	GO:0000209 protein polyubiquitination; GO:0000413 protein peptidyl-prolyl isomerization; GO:0002376 immune system process; GO:0006464 cellular protein modification process; GO:0006807 nitrogen compound metabolic process; GO:0006928 movement of cell or subcellular component; GO:0008104 protein localization; GO:0008152 metabolic process; GO:0009987 cellular process; GO:0016477 cell migration; GO:00…	GO:0005622 intracellular anatomical structure; GO:0005634 nucleus; GO:0005654 nucleoplasm; GO:0005737 cytoplasm; GO:0005794 Golgi apparatus; GO:0005796 Golgi lumen; GO:0005886 plasma membrane; GO:0012505 endomembrane system; GO:0016020 membrane; GO:0031974 membrane-enclosed lumen; GO:0031981 nuclear lumen; GO:0043226 organelle; GO:0043227 membrane-bounded organelle; GO:0043229 intracellular organ…	GO:0003755 peptidyl-prolyl cis-trans isomerase activity; GO:0003824 catalytic activity; GO:0004842 ubiquitin-protein transferase activity; GO:0016740 transferase activity; GO:0016853 isomerase activity; GO:0016859 cis-trans isomerase activity; GO:0019787 ubiquitin-like protein transferase activity; GO:0034450 ubiquitin-ubiquitin ligase activity; GO:0061630 ubiquitin protein ligase activity; GO:00…	PF00160	PF00160 Cyclophilin type peptidyl-prolyl cis-trans isomerase/CLD	O	KOG0883	Cyclophilin type, U box-containing peptidyl-prolyl cis-trans isomerase
TGGT1_305980-t26_1-p1	pyruvate dehydrogenase complex subunit PDH-E3I GN=TGGT1_305980	TGGT1_305980	0.342127	1.77857e-06	Down	28	12	63	12	66.7	4.66725e+07	4.23072e+07	4.66136e+07	4.6671e+07	5.37171e+06	7.20447e+06	5.71285e+06	5.76131e+06	1.3395	1.19813	1.22927	1.26276	0.420375	0.501692	0.398883	0.399833	extracellular	K00382	DLD, lpd, pdhD; dihydrolipoamide dehydrogenase [EC:1.8.1.4]	map00010 Glycolysis / Gluconeogenesis; map00020 Citrate cycle (TCA cycle); map00260 Glycine, serine and threonine metabolism; map00280 Valine, leucine and isoleucine degradation; map00310 Lysine degradation; map00380 Tryptophan metabolism; map00620 Pyruvate metabolism; map00630 Glyoxylate and dicarboxylate metabolism; map00640 Propanoate metabolism; map01100 Metabolic pathways; map01110 Biosynthe…				PF07992; PF02852	PF07992 Pyridine nucleotide-disulphide oxidoreductase; PF02852 Pyridine nucleotide-disulphide oxidoreductase, dimerisation domain	C	KOG1335	Dihydrolipoamide dehydrogenase
TGGT1_306030-t26_1-p1	glutathione s-transferase, n-terminal domain containing protein GN=TGGT1_306030	TGGT1_306030	2.12294	1.28228e-05	Up	46	11	54	11	37.8	1.42797e+07	1.4622e+07	1.44311e+07	1.57876e+07	1.28863e+07	1.17587e+07	1.16409e+07	1.18708e+07	0.788176	0.79638	0.731909	0.821508	1.93943	1.57477	1.56315	1.58438	mitochondria							PF13417	PF13417 Glutathione S-transferase, N-terminal domain
TGGT1_306190-t26_1-p1	hypothetical protein GN=TGGT1_306190	TGGT1_306190	2.50905	3.39729e-06	Up	25	7	26	7	49.3	2.86104e+07	3.28734e+07	3.34998e+07	2.77843e+07	2.91281e+07	3.15957e+07	28539110	2.92001e+07	0.702266	0.796218	0.755568	0.642939	1.94955	1.88174	1.70424	1.73316	nucleus
TGGT1_306290-t26_1-p1	DNA-directed RNA polymerase III RPC1 GN=TGGT1_306290	TGGT1_306290	2.67723	3.14209e-05	Up	6	7	19	7	194.3	2.93995e+06	3.12567e+06	2.6462e+06	3150790	2.67282e+06	3.60998e+06	2.6132e+06	3.38516e+06	0.721017	0.756412	0.596324	0.72848	1.78739	2.14815	1.55916	2.00753	nucleus	K03018	RPC1, POLR3A; DNA-directed RNA polymerase III subunit RPC1 [EC:2.7.7.6]	map03020 RNA polymerase	GO:0000731 DNA synthesis involved in DNA repair; GO:0006139 nucleobase-containing compound metabolic process; GO:0006259 DNA metabolic process; GO:0006281 DNA repair; GO:0006301 postreplication repair; GO:0006351 transcription, DNA-templated; GO:0006366 transcription by RNA polymerase II; GO:0006725 cellular aromatic compound metabolic process; GO:0006807 nitrogen compound metabolic process; GO:0…	GO:0000428 DNA-directed RNA polymerase complex; GO:0005622 intracellular anatomical structure; GO:0005634 nucleus; GO:0005654 nucleoplasm; GO:0005665 RNA polymerase II, core complex; GO:0005737 cytoplasm; GO:0010494 cytoplasmic stress granule; GO:0016591 RNA polymerase II, holoenzyme; GO:0030880 RNA polymerase complex; GO:0031974 membrane-enclosed lumen; GO:0031981 nuclear lumen; GO:0032991 prote…	GO:0003676 nucleic acid binding; GO:0003677 DNA binding; GO:0005488 binding; GO:0097159 organic cyclic compound binding; GO:1901363 heterocyclic compound binding;	PF04997; PF00623; PF04983; PF05000; PF04998	PF04997 RNA polymerase Rpb1, domain 1; PF00623 RNA polymerase Rpb1, domain 2; PF04983 RNA polymerase Rpb1, domain 3; PF05000 RNA polymerase Rpb1, domain 4; PF04998 RNA polymerase Rpb1, domain 5	K	KOG0261	RNA polymerase III, large subunit
TGGT1_306380-t26_1-p1	U1 zinc finger protein GN=TGGT1_306380	TGGT1_306380	0.158005	2.53328e-05	Down	26	4	16	4	22.1	6.59266e+06	7.43102e+06	7.44358e+06	6.85357e+06	372995	672543	330696	350867	1.29914	1.44495	1.34782	1.27323	0.200421	0.321566	0.158539	0.167192	cytoplasm,nucleus	K11095	SNRPC; U1 small nuclear ribonucleoprotein C	map03040 Spliceosome				PF06220	PF06220 U1 zinc finger	A	KOG3454	U1 snRNP-specific protein C
TGGT1_306390-t26_1-p1	Cytochrome c oxidase subunit 6B(predict) GN=TGGT1_306390	TGGT1_306390	2.46101	0.00121036	Up	23	3	16	3	21.1	2.17212e+07	2.24569e+07	2.50367e+07	2.45336e+07	1.75832e+07	19579655	2.60637e+07	2.59155e+07	0.70324	0.717427	0.74482	0.748813	1.55225	1.53808	2.0529	2.02888	cytoplasm,nucleus	K02267	COX6B; cytochrome c oxidase subunit 6b	map00190 Oxidative phosphorylation; map01100 Metabolic pathways
TGGT1_306410-t26_1-p1	Component of oligomeric Golgi complex 3(predict) GN=TGGT1_306410	TGGT1_306410	0.360633	0.00204799	Down	6	4	13	4	114.7	1.18151e+06	831405	2109661	1.5108e+06	205626	201217	186622	178550	1.0922	0.758381	1.79198	1.31663	0.518308	0.45132	0.4197	0.399118	nucleus	K20290	COG3, SEC34; conserved oligomeric Golgi complex subunit 3							U	KOG2604	Subunit of cis-Golgi transport vesicle tethering complex - Sec34p
TGGT1_306670-t26_1-p1	NADH-ubiquinone reductase complex protein(predict) GN=TGGT1_306670	TGGT1_306670	0.495842	0.0113059	Down	33	5	43	5	25.8	26007598	17148255	3.0205e+07	18537867	4.36623e+06	4.30578e+06	4.30308e+06	4.50421e+06	1.40793	0.91603	1.5025	0.946091	0.644512	0.56557	0.566724	0.589625	extracellular
TGGT1_410760-t26_1-p1	Tubulin-folding cofactor C(predict) GN=TGGT1_410760	TGGT1_410760	0.434989	0.0335167	Down	9	2	7	2	29.7	486274	888175	1.04673e+06	436882	113122	198587	95113.2	69720.8	0.863472	1.55623	1.70787	0.731348	0.547721	0.855601	0.410884	0.299368	nucleus	K21766	TBCC; tubulin-specific chaperone C							O	KOG2512	Beta-tubulin folding cofactor C
TGGT1_207130-t26_1-p1	SAG-related sequence SRS49A GN=TGGT1_207130	TGGT1_207130	4.58775	5.20774e-06	Up	11	4	11	4	38.9	1.97814e+06	1.55207e+06	1.47142e+06	1.39689e+06	2.70239e+06	2.7764e+06	3.18162e+06	2.68817e+06	0.659996	0.510981	0.451101	0.439378	2.45853	2.2476	2.58252	2.16878	nucleus
TGGT1_207210-t26_1-p1	hypothetical protein GN=TGGT1_207210	TGGT1_207210	46.3819	1.9106e-05	Up	27	3	10	3	13		142194	106191		2.12237e+06	2.53893e+06	2.38103e+06	1.78943e+06		0.0686228	0.0477223		2.83038	3.0129	2.83306	2.11627	cytoplasm
TGGT1_212150-t26_1-p1	Component of oligomeric Golgi complex 4(predict) GN=TGGT1_212150	TGGT1_212150	2.5835	0.00129145	Up	1	2	8	2	128.6	686259	733611	855134	789566	601864	875186	939431	639365	0.663924	0.700333	0.760183	0.720129	1.58771	2.0544	2.21109	1.49574	extracellular	K20291	COG4, COD1; conserved oligomeric Golgi complex subunit 4					PF08318	PF08318 COG4 transport protein	U	KOG0412	Golgi transport complex COD1 protein
TGGT1_212210-t26_1-p1	hypothetical protein GN=TGGT1_212210	TGGT1_212210	0.442623	0.0165342	Down	11	3	11	3	28.9	701360	1.23272e+06	1.30399e+06	1.21328e+06		202284	185760		0.643609	1.11623	1.09953	1.04963		0.450398	0.414711		nucleus
TGGT1_212290-t26_1-p1	ribosomal protein RPS19 GN=TGGT1_212290	TGGT1_212290	0.454645	1.10047e-06	Down	25	6	42	6	34.9	6.5369e+07	6.82676e+07	7.36911e+07	6.97992e+07	1.23822e+07	1.22795e+07	1.15738e+07	1.21307e+07	1.18916	1.22544	1.23179	1.19705	0.6142	0.542006	0.51222	0.53362	cytoplasm	K02966	RP-S19e, RPS19; small subunit ribosomal protein S19e	map03010 Ribosome						J	KOG3411	40S ribosomal protein S19
TGGT1_212300-t26_1-p1	Putative transmembrane protein(predict) GN=TGGT1_212300	TGGT1_212300	2.6991	8.93678e-07	Up	22	12	72	12	75.6	1.9175e+07	1.57325e+07	1.87035e+07	1.87636e+07	1.636e+07	2.01721e+07	1.88803e+07	1.99749e+07	0.768393	0.622093	0.688691	0.708854	1.78762	1.96135	1.84064	1.93557	mitochondria
TGGT1_214140-t26_1-p1	AF4/FMR2 family member 4(predict) GN=TGGT1_214140	TGGT1_214140	4.342	2.25152e-06	Up	4	6	13	6	204.8	6.35631e+06	6.86347e+06	6.80513e+06	6.82613e+06	9.7704e+06	1.21019e+07	1.24274e+07	1.06941e+07	0.523866	0.558171	0.515353	0.530374	2.19569	2.42005	2.49176	2.13126	nucleus
TGGT1_214230-t26_1-p1	Dopey, N-terminal domain-containing protein GN=TGGT1_214230	TGGT1_214230	2.37145	0.00846377	Up	1	4	10	4	332.7	1.41587e+06	846201	837525	456468	695334	804269	902748	884842	1.2251	0.722488	0.665886	0.372349	1.64054	1.68851	1.90032	1.85136	plasma membrane									K	KOG3613	Dopey and related predicted leucine zipper transcription factors
TGGT1_214320-t26_1-p1	facilitative glucose transporter GT1 GN=TGGT1_214320	TGGT1_214320	2.85859	4.2677e-09	Up	7	4	34	4	61.6	2.60166e+07	2.84647e+07	2.92441e+07	2.93638e+07	2.78932e+07	32224909	3.13261e+07	3.31465e+07	0.648141	0.699734	0.669438	0.68964	1.89479	1.94789	1.89861	1.99679	plasma membrane	K14258	TRET1; facilitated trehalose transporter							R	KOG0254	Predicted transporter (major facilitator superfamily)
TGGT1_214440-t26_1-p1	4'-phosphopantetheinyl transferase superfamily protein GN=TGGT1_214440	TGGT1_214440	0.315587	0.00017797	Down	37	9	41	9	48.5	1.75467e+07	1.71162e+07	1.90215e+07	1.81131e+07	1.5199e+06	3.23454e+06	1.80385e+06	2229620	1.28929	1.241	1.28426	1.2547	0.304519	0.576663	0.322453	0.396152	nucleus	K06133	LYS5, acpT; 4'-phosphopantetheinyl transferase [EC:2.7.8.-]	map00770 Pantothenate and CoA biosynthesis; map01100 Metabolic pathways				PF01648	PF01648 4'-phosphopantetheinyl transferase superfamily
TGGT1_214770-t26_1-p1	putative small GTP binding protein rab1a GN=TGGT1_214770	TGGT1_214770	2.22706	2.55728e-08	Up	66	14	113	11	22.9	1.57021e+08	1.55061e+08	1.7228e+08	1.62459e+08	1.33499e+08	1.36651e+08	1.43036e+08	1.40824e+08	0.774261	0.754466	0.78058	0.755205	1.79495	1.63492	1.71587	1.67912	cytoplasm	K07874	RAB1A; Ras-related protein Rab-1A					PF00071	PF00071 Ras family	TU	KOG0084	GTPase Rab1/YPT1, small G protein superfamily, and related GTP-binding proteins
TGGT1_214880-t26_1-p1	Ig-like domain-containing protein(predict) GN=TGGT1_214880	TGGT1_214880	0.392935	1.75653e-05	Down	14	10	27	10	98.1	6950724	7.62097e+06	8.37598e+06	7.74866e+06	1094381	1.32779e+06	1.25638e+06	958732	1.1648	1.26021	1.28977	1.22417	0.500075	0.539889	0.512219	0.388505	nucleus
TGGT1_215010-t26_1-p1	Protease prsW family protein (Fragment)(predict) GN=TGGT1_215010	TGGT1_215010	0.178477	0.000286835	Down	10	4	13	4	81.6	857587	781583	1.13021e+06	1.03802e+06	87248.1		49679.6	53458.9	1.11142	0.999501	1.3459	1.26823	0.308318		0.156635	0.167531	plasma membrane
TGGT1_215170-t26_1-p1	putative serine/threonine-protein phosphatase 2A catalytic subunit beta isoform GN=TGGT1_215170	TGGT1_215170	0.352423	0.00523985	Down	15	6	13	6	60.4	1.48735e+06	1.87291e+06	1.96799e+06	1.93893e+06	313278	189915	294478	175977	1.06869	1.3279	1.29932	1.31339	0.613782	0.331096	0.51476	0.305754	nucleus	K04382	PPP2C; serine/threonine-protein phosphatase 2A catalytic subunit [EC:3.1.3.16]	map03015 mRNA surveillance pathway; map04136 Autophagy - other				PF00149	PF00149 Calcineurin-like phosphoesterase	T	KOG0371	Serine/threonine protein phosphatase 2A, catalytic subunit
TGGT1_215490-t26_1-p1	transporter, major facilitator family protein GN=TGGT1_215490	TGGT1_215490	2.22756	0.00839327	Up	6	3	13	3	58.1	681790	850759	862642	687508	948134	459134	668469	526281	0.710154	0.874415	0.825632	0.675106	2.69287	1.16037	1.69393	1.32555	plasma membrane
TGGT1_215680-t26_1-p1	SAG-related sequence SRS18 GN=TGGT1_215680	TGGT1_215680	3.99764	1.49026e-05	Up	16	4	29	4	39.4	3.72657e+06	3.98742e+06	2.86006e+06	3.336e+06	5.37165e+06	6.14192e+06	5.1929e+06	4.76488e+06	0.623657	0.658471	0.43981	0.526325	2.45125	2.49399	2.11425	1.92826	plasma membrane
TGGT1_215730-t26_1-p1	putative Gas41 GN=TGGT1_215730	TGGT1_215730	2.90229	3.59434e-05	Up	6	2	5	2	54.7	878634	996684	968066	892788	719572	1.14799e+06	1.14355e+06	1.19898e+06	0.654721	0.732849	0.662837	0.627175	1.46206	2.07558	2.07308	2.16041	nucleus	K11341	YEATS4, GAS41, YAF9; YEATS domain-containing protein 4					PF03366	PF03366 YEATS family	K	KOG3149	Transcription initiation factor IIF, auxiliary subunit
TGGT1_223270-t26_1-p1	hypothetical protein GN=TGGT1_223270	TGGT1_223270	4.08861	0.00585806	Up	2	2	3	2	146.8	2.71732e+06	2.80001e+06	652000	2.65104e+06	3472567	3.4204e+06	3.3512e+06	3.7855e+06	0.704149	0.715967	0.155248	0.647638	2.45368	2.15058	2.11269	2.37205	nucleus
TGGT1_223610-t26_1-p1	hypothetical protein GN=TGGT1_223610	TGGT1_223610	0.268144	1.93637e-05	Down	4	3	13	3	139.3	1.64555e+06	1.24763e+06	1.55088e+06	1.41095e+06	127077		154038	170115	1.35194	1.01144	1.17079	1.09283	0.284683		0.307886	0.337962	nucleus
TGGT1_223668-t26_1-p1	LYAR-type C2HC zinc finger protein GN=TGGT1_223668	TGGT1_223668	0.294854	8.1566e-07	Down	10	2	7	2	24.6	2133856	1.76749e+06	2.10135e+06	1.8328e+06	200625	248798	213116	228696	1.44785	1.18338	1.31012	1.17237	0.371184	0.4096	0.351793	0.375227	extracellular	K15263	LYER; cell growth-regulating nucleolar protein					PF08790	PF08790 LYAR-type C2HC zinc finger	D	KOG2186	Cell growth-regulating nucleolar protein
TGGT1_223970-t26_1-p1	putative translation elongation and release factors (gtpases) GN=TGGT1_223970	TGGT1_223970	4.00658	1.81327e-06	Up	3	2	24	2	110.2	1.56485e+07	1.32852e+07	1.26576e+07	1.58138e+07	2.2185e+07	2.22399e+07	2.07771e+07	2.33856e+07	0.634677	0.531687	0.471722	0.604655	2.45348	2.1886	2.0501	2.29353	cytoplasm	K02355	fusA, GFM, EFG; elongation factor G			GO:0005622 intracellular anatomical structure; GO:0005737 cytoplasm;		PF00009; PF03144; PF14492; PF03764; PF00679	PF00009 Elongation factor Tu GTP binding domain; PF03144 Elongation factor Tu domain 2; PF14492 Elongation Factor G, domain III; PF03764 Elongation factor G, domain IV; PF00679 Elongation factor G C-terminus	J	KOG0465	Mitochondrial elongation factor
TGGT1_224110-t26_1-p1	putative adhesion regulating molecule region protein GN=TGGT1_224110	TGGT1_224110	0.48746	7.78655e-05	Down	6	2	6	2	43.1	3.21399e+06	3.45497e+06	3.29874e+06	3.27599e+06	554850	780952	563814	592241	1.20941	1.28287	1.14059	1.16215	0.569309	0.71303	0.51615	0.538895	nucleus	K06691	RPN13; 26S proteasome regulatory subunit N13	map03050 Proteasome				PF04683; PF16550	PF04683 Proteasome complex subunit Rpn13 ubiquitin receptor; PF16550 UCH-binding domain	R	KOG3037	Cell membrane glycoprotein
TGGT1_224130-t26_1-p1	RNA recognition motif (A.K.A RRM, RBD, or RNP domain) protein(predict) GN=TGGT1_224130	TGGT1_224130	0.0880622	2.25878e-08	Down	60	5	19	5	16.6	5.2293e+06	5.17608e+06	5.88706e+06	5.57695e+06	201941	184591	181190	169686	1.36967	1.33777	1.41685	1.37708	0.144225	0.11731	0.115456	0.107472	nucleus							PF00076	PF00076 RNA recognition motif. (a.k.a. RRM, RBD, or RNP domain)
TGGT1_224210-t26_1-p1	C2 NT-type domain-containing protein(predict) GN=TGGT1_224210	TGGT1_224210	0.0872532	0.000585159	Down	15	12	30	12	129.4	3.93915e+06	4.46852e+06	4.52085e+06	6.02599e+06		68063.7	197837	224752	1.04957	1.17484	1.10683	1.51366		0.0440025	0.128241	0.144806	nucleus
TGGT1_224240-t26_1-p1	protein phosphatase 2C domain-containing protein GN=TGGT1_224240	TGGT1_224240	0.349643	0.0407288	Down	10	6	13	6	122.6	1.26256e+06	1.00076e+06	1.24251e+06	1.08247e+06	234486	202252	27535.8	142923	1.43892	1.12544	1.30118	1.16304	0.728693	0.559282	0.0763472	0.393879	nucleus	K01090	E3.1.3.16; protein phosphatase [EC:3.1.3.16]							T	KOG0698	Serine/threonine protein phosphatase
TGGT1_224260-t26_1-p1	PHD-finger domain-containing protein GN=TGGT1_224260	TGGT1_224260	0.384554	0.000934898	Down	6	22	57	22	602.2	6.89009e+06	5.92609e+06	8.64711e+06	7.47039e+06	615542	1.3246e+06	1.27886e+06	1.09941e+06	1.22692	1.04128	1.41487	1.25409	0.298878	0.572309	0.554021	0.473399	nucleus							PF13832	PF13832 PHD-zinc-finger like domain
TGGT1_224460-t26_1-p1	putative aminopeptidase n GN=TGGT1_224460	TGGT1_224460	0.297898	0.00183012	Down	16	13	47	12	108.7	9.4501e+06	1.02473e+07	1.05026e+07	1.04119e+07	1.13109e+06	884771	1.55806e+06	1.07725e+06	1.23624	1.32277	1.26246	1.28408	0.403465	0.280835	0.495863	0.340769	extracellular	K01256	pepN; aminopeptidase N [EC:3.4.11.2]	map00480 Glutathione metabolism; map01100 Metabolic pathways				PF17900; PF01433; PF11940	PF17900 Peptidase M1 N-terminal domain; PF01433 Peptidase family M1 domain; PF11940 Domain of unknown function (DUF3458) Ig-like fold	EO	KOG1046	Puromycin-sensitive aminopeptidase and related aminopeptidases
TGGT1_224660-t26_1-p1	transcription factor s-ii (tfiis), central domain-containing protein GN=TGGT1_224660	TGGT1_224660	3.55621	0.00442048	Up	3	3	5	3	139.1	189839	259264	270751	252288	181140	257829	642881	261326	0.485495	0.654262	0.636246	0.60826	1.26316	1.59987	3.99984	1.61607	nucleus							PF07500	PF07500 Transcription factor S-II (TFIIS), central domain
TGGT1_224910-t26_1-p1	divalent cation tolerance protein, CutA1 family protein GN=TGGT1_224910	TGGT1_224910	0.295595	9.73699e-06	Down	17	4	7	4	27.6	2078039	2.20619e+06	2.34978e+06	2.07279e+06	174795	279129	255427	288785	1.26786	1.32822	1.31735	1.19224	0.290797	0.413217	0.379138	0.426059	mitochondria	K03926	cutA; periplasmic divalent cation tolerance protein					PF03091	PF03091 CutA1 divalent ion tolerance protein	P	KOG3338	Divalent cation tolerance-related protein
TGGT1_224920-t26_1-p1	GPI ethanolamine phosphate transferase 3(predict) GN=TGGT1_224920	TGGT1_224920	2.01443	0.000165068	Up	4	4	18	4	190.5	495432	529077	551774	512387	311153	424027	509528	383449	0.789265	0.831699	0.807707	0.769536	1.35163	1.63903	1.97478	1.47714	plasma membrane	K05288	PIGO; GPI ethanolamine phosphate transferase 3 subunit O [EC:2.7.-.-]	map00563 Glycosylphosphatidylinositol (GPI)-anchor biosynthesis; map01100 Metabolic pathways						T	KOG2126	Glycosylphosphatidylinositol anchor synthesis protein
TGGT1_225050-t26_1-p1	putative adenosylhomocysteinase GN=TGGT1_225050	TGGT1_225050	2.20737	1.39106e-07	Up	41	22	154	22	64.1	3.66897e+08	3.7689e+08	4.28341e+08	3.86054e+08	3.19168e+08	3.24693e+08	3.30964e+08	3.4724e+08	0.754267	0.764547	0.809141	0.748207	1.78914	1.6196	1.65529	1.72619	cytoplasm,nucleus	K01251	AHCY, ahcY; adenosylhomocysteinase [EC:3.13.2.1]	map00270 Cysteine and methionine metabolism; map01100 Metabolic pathways	GO:0000096 sulfur amino acid metabolic process; GO:0006082 organic acid metabolic process; GO:0006139 nucleobase-containing compound metabolic process; GO:0006520 cellular amino acid metabolic process; GO:0006534 cysteine metabolic process; GO:0006555 methionine metabolic process; GO:0006575 cellular modified amino acid metabolic process; GO:0006725 cellular aromatic compound metabolic process; G…	GO:0005622 intracellular anatomical structure; GO:0005737 cytoplasm; GO:0005829 cytosol;	GO:0003824 catalytic activity; GO:0004013 adenosylhomocysteinase activity; GO:0016787 hydrolase activity; GO:0016801 hydrolase activity, acting on ether bonds; GO:0016802 trialkylsulfonium hydrolase activity;	PF05221; PF00670	PF05221 S-adenosyl-L-homocysteine hydrolase; PF00670 S-adenosyl-L-homocysteine hydrolase, NAD binding domain	H	KOG1370	S-adenosylhomocysteine hydrolase
TGGT1_225080-t26_1-p1	ribosomal protein RPS18 GN=TGGT1_225080	TGGT1_225080	0.490699	1.73688e-08	Down	52	9	65	9	17.7	3.64999e+08	3.61352e+08	3.9666e+08	3.78653e+08	6.76232e+07	7.14779e+07	73652315	7.07495e+07	1.21066	1.18269	1.20894	1.18404	0.611606	0.575251	0.594333	0.567456	cytoplasm	K02964	RP-S18e, RPS18; small subunit ribosomal protein S18e	map03010 Ribosome						J	KOG3311	Ribosomal protein S18
TGGT1_225120-t26_1-p1	rRNA processing protein, putative(predict) GN=TGGT1_225120	TGGT1_225120	2.55897	0.000183871	Up	16	2	7	2	16.2	8.00301e+06	6.97296e+06	6.93613e+06	7.32041e+06	7.42422e+06	7.56974e+06	8.35684e+06	5.42349e+06	0.816931	0.702357	0.650584	0.704465	2.06646	1.87485	2.07532	1.33871	cytoplasm,nucleus
TGGT1_225470-t26_1-p1	peptide methionine sulfoxide reductase GN=TGGT1_225470	TGGT1_225470	0.46123	0.000738345	Down	11	2	5	2	30.4	1.60967e+06	2.51028e+06	1.77346e+06	1.80077e+06	356921	379452	315635	313353	1.05206	1.61896	1.06508	1.10957	0.636094	0.601749	0.501882	0.49524	mitochondria	K07304	msrA; peptide-methionine (S)-S-oxide reductase [EC:1.8.4.11]							O	KOG1635	Peptide methionine sulfoxide reductase
TGGT1_225560-t26_1-p1	hypothetical protein GN=TGGT1_225560	TGGT1_225560	0.376959	0.00203543	Down	13	10	22	10	123.6	5.04459e+06	5.80948e+06	4.98707e+06	5.35127e+06	1.16296e+06	560003	707225	596012	1.23335	1.40155	1.12037	1.23342	0.775304	0.332205	0.420659	0.352365	nucleus
TGGT1_225870-t26_1-p1	hypothetical protein GN=TGGT1_225870	TGGT1_225870	2.23179	0.0198214	Up	3	3	5	3	161.1	377578	199188	284428	513359	283455	316992	260878	317605	0.875557	0.455774	0.606044	1.12225	1.79228	1.78353	1.47173	1.78091	nucleus
TGGT1_225890-t26_1-p1	PWWP domain-containing protein(predict) GN=TGGT1_225890	TGGT1_225890	4.31891	6.48905e-07	Up	3	3	5	3	222.9	3.12434e+06	4.12627e+06	3837461	3.79856e+06	5297426	6.22347e+06	7.13793e+06	6.14677e+06	0.466084	0.607396	0.526021	0.534216	2.15484	2.25264	2.59053	2.21732	cytoplasm	K22909	ZC3H13; zinc finger CCCH domain-containing protein 13
TGGT1_226030-t26_1-p1	AGC kinase GN=TGGT1_226030	TGGT1_226030	2.86202	2.36149e-07	Up	29	8	46	8	39.4	8.62809e+07	8.31463e+07	9.64643e+07	8.72129e+07	8.76938e+07	1.06054e+08	1.0469e+08	9.08205e+07	0.688192	0.654405	0.706993	0.655794	1.90725	2.05246	2.03148	1.75168	nucleus	K04345	PKA; protein kinase A [EC:2.7.11.11]		GO:0001704 formation of primary germ layer; GO:0001707 mesoderm formation; GO:0006464 cellular protein modification process; GO:0006468 protein phosphorylation; GO:0006793 phosphorus metabolic process; GO:0006796 phosphate-containing compound metabolic process; GO:0006807 nitrogen compound metabolic process; GO:0006950 response to stress; GO:0007275 multicellular organism development; GO:0007369 …	GO:0001669 acrosomal vesicle; GO:0005622 intracellular anatomical structure; GO:0005634 nucleus; GO:0005737 cytoplasm; GO:0005929 cilium; GO:0005952 cAMP-dependent protein kinase complex; GO:0012505 endomembrane system; GO:0030141 secretory granule; GO:0031410 cytoplasmic vesicle; GO:0031514 motile cilium; GO:0031594 neuromuscular junction; GO:0031982 vesicle; GO:0032991 protein-containing comple…	GO:0003824 catalytic activity; GO:0004672 protein kinase activity; GO:0004674 protein serine/threonine kinase activity; GO:0004690 cyclic nucleotide-dependent protein kinase activity; GO:0004691 cAMP-dependent protein kinase activity; GO:0005488 binding; GO:0005515 protein binding; GO:0016301 kinase activity; GO:0016740 transferase activity; GO:0016772 transferase activity, transferring phosphoru…	PF00069	PF00069 Protein kinase domain	T	KOG0616	cAMP-dependent protein kinase catalytic subunit (PKA)
TGGT1_226340-t26_1-p1	Putative plant-like phospholipase C (PLC) pleckstrin-like (PH) domain protein(predict) GN=TGGT1_226340	TGGT1_226340	0.391449	0.0263708	Down	11	9	21	9	126.7	4.50577e+06	4.8203e+06	4.93287e+06	5.03087e+06	258109	637257	314817	1.75371e+06	1.19889	1.26559	1.20604	1.26196	0.187264	0.411412	0.203788	1.12835	nucleus
TGGT1_226380-t26_1-p1	Putative transmembrane protein(predict) GN=TGGT1_226380	TGGT1_226380	2.34598	3.15623e-06	Up	30	9	46	9	42.6	1.83293e+07	1.99626e+07	2.34155e+07	1.88867e+07	1.52233e+07	1.95322e+07	1.92e+07	1.89593e+07	0.707007	0.759808	0.829916	0.686792	1.60114	1.82803	1.80173	1.76838	extracellular
TGGT1_226590-t26_1-p1	putative cytochrome C oxidase subunit IIa GN=TGGT1_226590	TGGT1_226590	0.410007	0.00241243	Down	7	2	11	2	34.5	8.50257e+06	9.0667e+06	7.47513e+06	9.73215e+06	1.57707e+06	835404	1.34996e+06	1.70413e+06	1.25104	1.31637	1.01063	1.34996	0.632726	0.298243	0.483226	0.606316	extracellular
TGGT1_226900-t26_1-p1	SSXT (Amine-terminal region) protein(predict) GN=TGGT1_226900	TGGT1_226900	0.281522	5.15431e-07	Down	7	4	8	4	84.4	1.04767e+06	1.05089e+06	1.06652e+06	995064	116416	118126	102343	113235	1.34557	1.33184	1.25866	1.20484	0.407701	0.368117	0.319783	0.351676	nucleus
TGGT1_227360-t26_1-p1	ribosomal protein RPL3 GN=TGGT1_227360	TGGT1_227360	0.488381	3.92035e-06	Down	42	17	145	17	44	3.54047e+08	3.20048e+08	3.42247e+08	3.36081e+08	6.0473e+07	6.06168e+07	7.03208e+07	6.30317e+07	1.30464	1.16374	1.15885	1.16753	0.607627	0.541974	0.630415	0.561652	cytoplasm	K02925	RP-L3e, RPL3; large subunit ribosomal protein L3e	map03010 Ribosome						J	KOG0746	60S ribosomal protein L3 and related proteins
TGGT1_227450-t26_1-p1	hydrolase, NUDIX family protein GN=TGGT1_227450	TGGT1_227450	0.209634	8.77423e-07	Down	5	6	14	6	216.5	1.49434e+06	1.45328e+06	1.50031e+06	1.59772e+06	116541	147751	103912	119752	1.35428	1.29962	1.24938	1.36506	0.287991	0.324894	0.229104	0.262432	nucleus	K12613	DCP2; mRNA-decapping enzyme subunit 2 [EC:3.6.1.62]	map03018 RNA degradation	GO:0000288 nuclear-transcribed mRNA catabolic process, deadenylation-dependent decay; GO:0000290 deadenylation-dependent decapping of nuclear-transcribed mRNA; GO:0000291 nuclear-transcribed mRNA catabolic process, exonucleolytic; GO:0000956 nuclear-transcribed mRNA catabolic process; GO:0006139 nucleobase-containing compound metabolic process; GO:0006401 RNA catabolic process; GO:0006402 mRNA ca…	GO:0000932 P-body; GO:0005622 intracellular anatomical structure; GO:0005737 cytoplasm; GO:0005845 mRNA cap binding complex; GO:0010494 cytoplasmic stress granule; GO:0032991 protein-containing complex; GO:0034518 RNA cap binding complex; GO:0035770 ribonucleoprotein granule; GO:0036464 cytoplasmic ribonucleoprotein granule; GO:0043226 organelle; GO:0043228 non-membrane-bounded organelle; GO:0043…	GO:0000166 nucleotide binding; GO:0000287 magnesium ion binding; GO:0003676 nucleic acid binding; GO:0003723 RNA binding; GO:0003727 single-stranded RNA binding; GO:0003824 catalytic activity; GO:0005488 binding; GO:0005524 ATP binding; GO:0016462 pyrophosphatase activity; GO:0016787 hydrolase activity; GO:0016817 hydrolase activity, acting on acid anhydrides; GO:0016818 hydrolase activity, actin…	PF05026; PF00293	PF05026 Dcp2, box A domain; PF00293 NUDIX domain	A	KOG2937	Decapping enzyme complex, predicted pyrophosphatase DCP2
TGGT1_227600-t26_1-p1	ribosomal protein RPL34 GN=TGGT1_227600	TGGT1_227600	0.446232	6.70743e-07	Down	28	4	33	4	15.4	9.00346e+07	9.6231e+07	1.00598e+08	8.9923e+07	1.51354e+07	1.59625e+07	1.57441e+07	1.79157e+07	1.20739	1.27339	1.23959	1.13684	0.553445	0.519388	0.513649	0.58096	nucleus	K02915	RP-L34e, RPL34; large subunit ribosomal protein L34e	map03010 Ribosome						J	KOG1790	60s ribosomal protein L34
TGGT1_227650-t26_1-p1	putative microtubule-associated protein RP/EB family GN=TGGT1_227650	TGGT1_227650	0.253384	4.40443e-07	Down	37	11	41	11	45.7	2.14271e+07	1.92346e+07	2.0135e+07	2.10787e+07	1.80391e+06	1.873e+06	1.95818e+06	2.37141e+06	1.41157	1.25035	1.21883	1.30911	0.324038	0.299385	0.313836	0.377766	nucleus	K10436	MAPRE; microtubule-associated protein, RP/EB family		GO:0000079 regulation of cyclin-dependent protein serine/threonine kinase activity; GO:0001932 regulation of protein phosphorylation; GO:0001934 positive regulation of protein phosphorylation; GO:0006355 regulation of transcription, DNA-templated; GO:0008104 protein localization; GO:0009889 regulation of biosynthetic process; GO:0009891 positive regulation of biosynthetic process; GO:0009893 posi…	GO:0005622 intracellular anatomical structure; GO:0005737 cytoplasm; GO:0005856 cytoskeleton; GO:0015630 microtubule cytoskeleton; GO:0030496 midbody; GO:0043226 organelle; GO:0043228 non-membrane-bounded organelle; GO:0043229 intracellular organelle; GO:0043232 intracellular non-membrane-bounded organelle; GO:0048471 perinuclear region of cytoplasm;	GO:0005488 binding; GO:0005515 protein binding; GO:0008017 microtubule binding; GO:0008022 protein C-terminus binding; GO:0008092 cytoskeletal protein binding; GO:0015631 tubulin binding; GO:0019899 enzyme binding; GO:0019900 kinase binding; GO:0019901 protein kinase binding; GO:0042802 identical protein binding;	PF00307	PF00307 Calponin homology (CH) domain	DZ	KOG3000	Microtubule-binding protein involved in cell cycle control
TGGT1_227810-t26_1-p1	rhoptry kinase family protein ROP11 (incomplete catalytic triad) GN=TGGT1_227810	TGGT1_227810	0.372184	2.52106e-08	Down	40	14	82	14	58.2	6.70634e+07	6.67068e+07	70840362	6.89608e+07	9.4659e+06	1.03082e+07	9.41411e+06	9.98965e+06	1.2697	1.24622	1.23239	1.23086	0.488675	0.473535	0.433616	0.457342	extracellular
TGGT1_227920-t26_1-p1	hypothetical protein GN=TGGT1_227920	TGGT1_227920	0.41725	0.0241418	Down	24	2	12	2	9.5	9072629	8.47816e+06	8.92373e+06	8.67023e+06	2.99178e+06	633418	978527	840635	1.32353	1.22043	1.19619	1.19241	1.19008	0.224205	0.347285	0.296541	nucleus
TGGT1_227960-t26_1-p1	PCI domain-containing protein GN=TGGT1_227960	TGGT1_227960	0.490148	1.64342e-05	Down	27	11	52	11	55.6	2.80919e+07	2.69777e+07	3.30473e+07	3.53702e+07	5.00737e+06	5.78239e+06	6.06886e+06	6449857	1.13313	1.07377	1.22486	1.34502	0.550747	0.565926	0.595548	0.629107	cytoplasm	K03036	PSMD11, RPN6; 26S proteasome regulatory subunit N6	map03050 Proteasome				PF18055; PF01399	PF18055 26S proteasome regulatory subunit RPN6 N-terminal domain; PF01399 PCI domain	O	KOG1463	26S proteasome regulatory complex, subunit RPN6/PSMD11
TGGT1_227970-t26_1-p1	histone family DNA-binding protein GN=TGGT1_227970	TGGT1_227970	0.156	2.14509e-07	Down	23	6	29	6	25.1	4.30407e+07	4.50171e+07	4.41479e+07	4.06713e+07	2.41769e+06	3.05112e+06	2.68142e+06	2.24751e+06	1.39055	1.43514	1.31061	1.23876	0.212987	0.239178	0.210758	0.175585	extracellular							PF00216	PF00216 Bacterial DNA-binding protein
TGGT1_228460-t26_1-p1	hypothetical protein GN=TGGT1_228460	TGGT1_228460	0.189654	0.000126499	Down	7	6	13	6	130.6	831843	1.11374e+06	1.13227e+06	1.2458e+06	70542.8	82746.4			0.825148	1.09014	1.03204	1.16502	0.190804	0.199156			nucleus
TGGT1_228630-t26_1-p1	Putative transmembrane protein(predict) GN=TGGT1_228630	TGGT1_228630	2.67114	2.92185e-05	Up	27	6	39	6	34.7	2.33189e+07	1.87172e+07	2.76473e+07	2.65202e+07	1.95464e+07	2.7024e+07	2.62033e+07	26321108	0.707002	0.559965	0.770226	0.758022	1.61593	1.988	1.93276	1.92971	mitochondria									R	KOG3358	Uncharacterized secreted protein SDF2 (Stromal cell-derived factor 2), contains MIR domains
TGGT1_228660-t26_1-p1	Sec7 domain-containing protein GN=TGGT1_228660	TGGT1_228660	0.419772	0.00802883	Down	3	7	23	7	383.8	2.15751e+06	2.32086e+06	2.0844e+06	2.44295e+06	352417	173186	455182	475246	1.22112	1.29618	1.08403	1.30351	0.543886	0.237834	0.626763	0.650432	plasma membrane	K18442	ARFGEF, BIG; brefeldin A-inhibited guanine nucleotide-exchange protein	map04144 Endocytosis				PF12783; PF01369	PF12783 Guanine nucleotide exchange factor in Golgi transport N-terminal; PF01369 Sec7 domain	U	KOG0929	Guanine nucleotide exchange factor
TGGT1_228670-t26_1-p1	C2H2-type domain-containing protein(predict) GN=TGGT1_228670	TGGT1_228670	3.44704	0.0145204	Up	2	2	3	2	258.7	151568	184960	620567	141321	366577	452440	176025	434560	0.355008	0.427482	1.33559	0.312054	2.34121	2.57126	1.00304	2.46126	nucleus
TGGT1_234190-t26_1-p1	putative serine hydroxymethyltransferase 2 GN=TGGT1_234190	TGGT1_234190	0.457715	6.04172e-06	Down	28	11	87	11	65.2	9.55825e+07	1.06179e+08	1.01663e+08	1.01475e+08	1.44008e+07	1.90412e+07	2.00905e+07	1.81565e+07	1.18754	1.30171	1.1606	1.18855	0.487865	0.574007	0.607254	0.545479	mitochondria	K00600	glyA, SHMT; glycine hydroxymethyltransferase [EC:2.1.2.1]	map00260 Glycine, serine and threonine metabolism; map00460 Cyanoamino acid metabolism; map00630 Glyoxylate and dicarboxylate metabolism; map00670 One carbon pool by folate; map01100 Metabolic pathways; map01110 Biosynthesis of secondary metabolites; map01200 Carbon metabolism; map01230 Biosynthesis of amino acids; map01240 Biosynthesis of cofactors	GO:0001505 regulation of neurotransmitter levels; GO:0002082 regulation of oxidative phosphorylation; GO:0002376 immune system process; GO:0006082 organic acid metabolic process; GO:0006140 regulation of nucleotide metabolic process; GO:0006417 regulation of translation; GO:0006464 cellular protein modification process; GO:0006508 proteolysis; GO:0006520 cellular amino acid metabolic process; GO:…	GO:0005622 intracellular anatomical structure; GO:0005634 nucleus; GO:0005737 cytoplasm; GO:0005739 mitochondrion; GO:0005740 mitochondrial envelope; GO:0005743 mitochondrial inner membrane; GO:0005759 mitochondrial matrix; GO:0005856 cytoskeleton; GO:0009295 nucleoid; GO:0015630 microtubule cytoskeleton; GO:0016020 membrane; GO:0019866 organelle inner membrane; GO:0031090 organelle membrane; GO:…	GO:0003682 chromatin binding; GO:0003824 catalytic activity; GO:0004372 glycine hydroxymethyltransferase activity; GO:0005488 binding; GO:0016740 transferase activity; GO:0016741 transferase activity, transferring one-carbon groups; GO:0016742 hydroxymethyl-, formyl- and related transferase activity; GO:0019842 vitamin binding; GO:0030170 pyridoxal phosphate binding; GO:0036094 small molecule bin…	PF00464	PF00464 Serine hydroxymethyltransferase	E	KOG2467	Glycine/serine hydroxymethyltransferase
TGGT1_234270-t26_1-p1	hypothetical protein GN=TGGT1_234270	TGGT1_234270	2.82344	2.13147e-06	Up	5	6	18	6	217.7	3.56664e+06	3.67008e+06	3.12491e+06	3.5081e+06	3.27492e+06	4.168e+06	3859008	3.84966e+06	0.727701	0.738888	0.585849	0.674774	1.82196	2.06336	1.91549	1.89929	nucleus
TGGT1_234280-t26_1-p1	AMP deaminase GN=TGGT1_234280	TGGT1_234280	3.9779	2.43764e-09	Up	15	15	49	15	129	8.83753e+06	8.76093e+06	9.55772e+06	8.91045e+06	1.26166e+07	1.51313e+07	1.36805e+07	1.38519e+07	0.57286	0.560372	0.569279	0.544514	2.22999	2.37983	2.1574	2.17122	nucleus	K01490	AMPD; AMP deaminase [EC:3.5.4.6]	map00230 Purine metabolism; map01100 Metabolic pathways; map01110 Biosynthesis of secondary metabolites				PF19326	PF19326 AMP deaminase	F	KOG1096	Adenosine monophosphate deaminase
TGGT1_234380-t26_1-p1	hypothetical protein GN=TGGT1_234380	TGGT1_234380	0.455906	4.22207e-08	Down	48	13	107	13	38.6	1.77399e+08	1.79435e+08	1.76991e+08	1.82167e+08	2.90197e+07	3.19984e+07	3.1521e+07	3.33259e+07	1.24774	1.24534	1.14387	1.20791	0.556557	0.546079	0.539366	0.566801	mitochondria
TGGT1_234410-t26_1-p1	transporter, small conductance mechanosensitive ion channel (MscS) family protein GN=TGGT1_234410	TGGT1_234410	2.14978	0.00681126	Up	1	2	4	2	370.8	902676	1039509	452925	880289	628332	736687	688546	681745	0.889236	1.01047	0.409982	0.817528	1.68779	1.76085	1.65017	1.62399	plasma membrane									M	KOG4629	Predicted mechanosensitive ion channel
TGGT1_234450-t26_1-p1	ribosomal protein RPS15A GN=TGGT1_234450	TGGT1_234450	0.488516	1.52267e-06	Down	37	8	97	8	26.6	2.34533e+08	256938188	2.82717e+08	2.48225e+08	4.16554e+07	5.05868e+07	4.74555e+07	5.28834e+07	1.14298	1.23559	1.26603	1.14045	0.553544	0.598174	0.562645	0.623207	nucleus	K02957	RP-S15Ae, RPS15A; small subunit ribosomal protein S15Ae	map03010 Ribosome		GO:0005622 intracellular anatomical structure; GO:0005737 cytoplasm; GO:0005829 cytosol; GO:0005840 ribosome; GO:0015935 small ribosomal subunit; GO:0022626 cytosolic ribosome; GO:0022627 cytosolic small ribosomal subunit; GO:0032991 protein-containing complex; GO:0043226 organelle; GO:0043228 non-membrane-bounded organelle; GO:0043229 intracellular organelle; GO:0043232 intracellular non-membran…	GO:0003735 structural constituent of ribosome; GO:0005198 structural molecule activity;	PF00410	PF00410 Ribosomal protein S8	J	KOG1754	40S ribosomal protein S15/S22
TGGT1_234510-t26_1-p1	ankyrin repeat-containing protein GN=TGGT1_234510	TGGT1_234510	0.401113	0.00167448	Down	23	5	14	5	33.9	2.13128e+06	3.22082e+06	3.11078e+06	2.8519e+06	247394	534631	506334	476014	0.964877	1.43882	1.29406	1.21719	0.305397	0.587273	0.557673	0.521108	mitochondria	K08762	DBI, ACBP; diazepam-binding inhibitor (GABA receptor modulator, acyl-CoA-binding protein)		GO:0006810 transport; GO:0006839 mitochondrial transport; GO:0006915 apoptotic process; GO:0006996 organelle organization; GO:0007005 mitochondrion organization; GO:0007006 mitochondrial membrane organization; GO:0007154 cell communication; GO:0007165 signal transduction; GO:0008219 cell death; GO:0009966 regulation of signal transduction; GO:0009967 positive regulation of signal transduction; GO…	GO:0005622 intracellular anatomical structure; GO:0005634 nucleus; GO:0005654 nucleoplasm; GO:0005737 cytoplasm; GO:0005829 cytosol; GO:0030054 cell junction; GO:0031974 membrane-enclosed lumen; GO:0031981 nuclear lumen; GO:0043226 organelle; GO:0043227 membrane-bounded organelle; GO:0043229 intracellular organelle; GO:0043231 intracellular membrane-bounded organelle; GO:0043233 organelle lumen; …	GO:0002039 p53 binding; GO:0005488 binding; GO:0005515 protein binding; GO:0008134 transcription factor binding; GO:0030674 protein-macromolecule adaptor activity; GO:0035591 signaling adaptor activity; GO:0042802 identical protein binding; GO:0051059 NF-kappaB binding; GO:0060090 molecular adaptor activity;	PF00887	PF00887 Acyl CoA binding protein	I	KOG0817	Acyl-CoA-binding protein
TGGT1_234520-t26_1-p1	U2 snRNP auxilliary factor, large subunit, splicing factor subfamily protein GN=TGGT1_234520	TGGT1_234520	2.039	0.000251399	Up	16	6	25	6	59.9	6.15027e+06	4.65221e+06	7.52254e+06	6.86428e+06	4.72535e+06	5.22581e+06	4.72077e+06	5.02056e+06	0.8114	0.605632	0.911925	0.853745	1.69988	1.67282	1.51518	1.60166	nucleus	K12837	U2AF2; splicing factor U2AF 65 kDa subunit	map03040 Spliceosome	GO:0000375 RNA splicing, via transesterification reactions; GO:0000377 RNA splicing, via transesterification reactions with bulged adenosine as nucleophile; GO:0000398 mRNA splicing, via spliceosome; GO:0006139 nucleobase-containing compound metabolic process; GO:0006396 RNA processing; GO:0006397 mRNA processing; GO:0006403 RNA localization; GO:0006405 RNA export from nucleus; GO:0006406 mRNA ex…	GO:0000243 commitment complex; GO:0005622 intracellular anatomical structure; GO:0005634 nucleus; GO:0005654 nucleoplasm; GO:0005681 spliceosomal complex; GO:0005684 U2-type spliceosomal complex; GO:0016604 nuclear body; GO:0016607 nuclear speck; GO:0031974 membrane-enclosed lumen; GO:0031981 nuclear lumen; GO:0032991 protein-containing complex; GO:0043226 organelle; GO:0043227 membrane-bounded o…	GO:0003676 nucleic acid binding; GO:0003723 RNA binding; GO:0003727 single-stranded RNA binding; GO:0005488 binding; GO:0005515 protein binding; GO:0008187 poly-pyrimidine tract binding; GO:0019899 enzyme binding; GO:0030628 pre-mRNA 3'-splice site binding; GO:0036002 pre-mRNA binding; GO:0097159 organic cyclic compound binding; GO:1901363 heterocyclic compound binding;	PF00076	PF00076 RNA recognition motif. (a.k.a. RRM, RBD, or RNP domain)	A	KOG0120	Splicing factor U2AF, large subunit (RRM superfamily)
TGGT1_235140-t26_1-p1	hypothetical protein GN=TGGT1_235140	TGGT1_235140	0.0158603	0.000127607	Down	28	6	13	6	36.6	1.96461e+06	2.65061e+06	1.94595e+06	2.05828e+06	3937.53	17642.6	18615.7		1.17542	1.56485	1.0698	1.16096	0.00642372	0.0256116	0.0270962		mitochondria
TGGT1_235150-t26_1-p1	transporter, major facilitator family protein GN=TGGT1_235150	TGGT1_235150	0.491282	1.21476e-05	Down	17	6	23	6	60.5	7.74711e+06	8.89967e+06	8.24696e+06	8.8936e+06	1.65249e+06	1.6065e+06	1.55869e+06	1.55759e+06	1.14216	1.29471	1.11721	1.23611	0.664312	0.574679	0.559062	0.555287	plasma membrane	K08176	PHO84; MFS transporter, PHS family, inorganic phosphate transporter							P	KOG0252	Inorganic phosphate transporter
TGGT1_235620-t26_1-p1	deoxyhypusine synthase GN=TGGT1_235620	TGGT1_235620	2.23603	0.0347936	Up	10	3	13	3	50.3	785487	314449	347229	802051	340014		502417	616726	1.09742	0.433506	0.445765	1.0564	1.29532		1.7077	2.08355	cytoplasm	K00809	DHPS, dys; deoxyhypusine synthase [EC:2.5.1.46]		GO:0006412 translation; GO:0006464 cellular protein modification process; GO:0006518 peptide metabolic process; GO:0006576 cellular biogenic amine metabolic process; GO:0006595 polyamine metabolic process; GO:0006807 nitrogen compound metabolic process; GO:0008152 metabolic process; GO:0008216 spermidine metabolic process; GO:0008284 positive regulation of cell population proliferation; GO:000861…	GO:0005622 intracellular anatomical structure; GO:0005737 cytoplasm; GO:0005829 cytosol;	GO:0003824 catalytic activity; GO:0005488 binding; GO:0005515 protein binding; GO:0016740 transferase activity; GO:0016765 transferase activity, transferring alkyl or aryl (other than methyl) groups; GO:0034038 deoxyhypusine synthase activity; GO:0042802 identical protein binding;	PF01916	PF01916 Deoxyhypusine synthase	O	KOG2924	Deoxyhypusine synthase
TGGT1_235670-t26_1-p1	Chromosome III, complete sequence, related(predict) GN=TGGT1_235670	TGGT1_235670	3.25401	7.98998e-07	Up	6	3	6	3	59.9	5347357	4.97639e+06	4.81104e+06	5.60937e+06	6.11251e+06	7.11902e+06	6.01173e+06	6.7846e+06	0.676962	0.621652	0.559651	0.66947	2.11003	2.18675	1.85155	2.07695	cytoplasm
TGGT1_235700-t26_1-p1	sedoheptulose-1,7-bisphosphatase GN=TGGT1_235700	TGGT1_235700	2.29052	6.10018e-06	Up	22	6	23	6	35.8	8.37273e+06	7.56217e+06	9.82917e+06	9.29651e+06	6.89997e+06	8.16966e+06	8.58137e+06	7.24439e+06	0.751664	0.669904	0.810825	0.786808	1.68907	1.77957	1.87424	1.57266	cytoplasm	K01100	E3.1.3.37; sedoheptulose-bisphosphatase [EC:3.1.3.37]	map00710 Carbon fixation in photosynthetic organisms; map01100 Metabolic pathways; map01200 Carbon metabolism				PF00316; PF18913	PF00316 Fructose-1-6-bisphosphatase, N-terminal domain; PF18913 Fructose-1-6-bisphosphatase, C-terminal domain	G	KOG1458	Fructose-1,6-bisphosphatase
TGGT1_236140-t26_1-p1	Putative signal recognition particle domain protein(predict) GN=TGGT1_236140	TGGT1_236140	3.07497	7.48432e-08	Up	3	3	16	3	110.4	3.07503e+06	3.14763e+06	3.66802e+06	3.43535e+06	3.46154e+06	3.81158e+06	4.18775e+06	4.32319e+06	0.625485	0.631772	0.685571	0.658764	1.91991	1.88116	2.07233	2.12642	mitochondria
TGGT1_236160-t26_1-p1	Putative transmembrane protein(predict) GN=TGGT1_236160	TGGT1_236160	0.157446	0.00037857	Down	4	2	6	2	83.5	774244	774548	875760	800753	18403.3	51947.1	68638.4	59791.5	1.33889	1.32167	1.39157	1.30544	0.0867773	0.217963	0.288765	0.250024	endoplasmic reticulum
TGGT1_236570-t26_1-p1	lysine decarboxylase family protein GN=TGGT1_236570	TGGT1_236570	2.75813	7.49332e-10	Up	31	12	70	12	43.9	5.74642e+07	5.66268e+07	6.08758e+07	6.12995e+07	5.5325e+07	6.5246e+07	6.51117e+07	6.56333e+07	0.697847	0.678569	0.6793	0.701798	1.83201	1.92252	1.92368	1.92736	nucleus
TGGT1_236840-t26_1-p1	putative zinc finger (C-x8-C-x5-C-x3-H)-2 GN=TGGT1_236840	TGGT1_236840	0.221279	0.000423836	Down	8	3	16	3	42	6.77875e+06	4.90569e+06	7.05901e+06	5797936	418111			607034	1.17747	0.840832	1.12667	0.949437	0.198032			0.254971	nucleus							PF16543	PF16543 DRG Family Regulatory Proteins, Tma46	R	KOG1763	Uncharacterized conserved protein, contains CCCH-type Zn-finger
TGGT1_236890-t26_1-p1	Putative transmembrane protein(predict) GN=TGGT1_236890	TGGT1_236890	2.8531	0.000461196	Up	13	2	8	2	24.6	1.65491e+06	1.74011e+06	1.88525e+06	1.65952e+06	1.66315e+06	1.8883e+06	1.33945e+06	2.75066e+06	0.67203	0.697266	0.703456	0.635315	1.84157	1.86054	1.32327	2.70101	extracellular
TGGT1_237015-t26_1-p1	Putative transmembrane protein(predict) GN=TGGT1_237015	TGGT1_237015	2.18197	0.00359084	Up	19	4	10	4	29.3	3.97923e+06	3.29484e+06	2.16037e+06	4629977	2729718	2.86616e+06	3.23239e+06	3.04809e+06	0.908295	0.742114	0.453117	0.99632	1.69899	1.58739	1.795	1.68241	plasma membrane
TGGT1_237220-t26_1-p1	putative DNA replication licensing factor Mcm7 GN=TGGT1_237220	TGGT1_237220	0.2868	1.39499e-06	Down	15	11	47	11	96.8	1.80997e+07	1.79223e+07	1.84263e+07	1.97076e+07	1.65567e+06	1.93125e+06	2.45363e+06	2.18254e+06	1.30096	1.27115	1.21699	1.33543	0.324499	0.336813	0.429057	0.379345	nucleus	K02210	MCM7, CDC47; DNA replication licensing factor MCM7 [EC:5.6.2.3]	map03030 DNA replication				PF14551; PF17207; PF00493; PF17855	PF14551 MCM N-terminal domain; PF17207 MCM OB domain; PF00493 MCM P-loop domain; PF17855 MCM AAA-lid domain	L	KOG0482	DNA replication licensing factor, MCM7 component
TGGT1_237230-t26_1-p1	Putative transmembrane protein(predict) GN=TGGT1_237230	TGGT1_237230	0.21136	3.13241e-06	Down	26	3	15	3	23.9	3.47225e+06	2.8541e+06	3.62947e+06	3.56431e+06	249806	307246	259593		1.25481	1.01776	1.20521	1.21433	0.246158	0.269406	0.228229		plasma membrane
TGGT1_237520-t26_1-p1	Putative Myb-like DNA-binding domain protein(predict) GN=TGGT1_237520	TGGT1_237520	2.44925	0.00016058	Up	3	2	5	2	114.6	2.33312e+06	2.20214e+06	1.59333e+06	1.92798e+06	1.90126e+06	1.89379e+06	1.98476e+06	1.84701e+06	0.880863	0.820399	0.552754	0.686222	1.95729	1.73483	1.82302	1.68623	nucleus				GO:0006355 regulation of transcription, DNA-templated; GO:0007346 regulation of mitotic cell cycle; GO:0008284 positive regulation of cell population proliferation; GO:0009889 regulation of biosynthetic process; GO:0009890 negative regulation of biosynthetic process; GO:0009892 negative regulation of metabolic process; GO:0010389 regulation of G2/M transition of mitotic cell cycle; GO:0010468 reg…	GO:0005622 intracellular anatomical structure; GO:0005634 nucleus; GO:0005654 nucleoplasm; GO:0005737 cytoplasm; GO:0031974 membrane-enclosed lumen; GO:0031981 nuclear lumen; GO:0043226 organelle; GO:0043227 membrane-bounded organelle; GO:0043229 intracellular organelle; GO:0043231 intracellular membrane-bounded organelle; GO:0043233 organelle lumen; GO:0070013 intracellular organelle lumen;	GO:0005488 binding; GO:0044877 protein-containing complex binding;			K	KOG4167	Predicted DNA-binding protein, contains SANT and ELM2 domains
TGGT1_275440-t26_1-p1	dense granule protein GRA6 GN=TGGT1_275440	TGGT1_275440	2.0676	0.000468741	Up	14	4	28	4	23.3	5.44874e+07	6.28956e+07	78288769	5.66238e+07	5.43231e+07	50907907	5.25548e+07	4.15961e+07	0.714297	0.813601	0.943052	0.699799	1.94183	1.61928	1.67613	1.3186	extracellular
TGGT1_356300-t26_1-p1	DNA-directed RNA polymerase I GN=TGGT1_356300	TGGT1_356300	0.475287	0.00546951	Down	8	5	15	5	88.1	3.65767e+06	3.02727e+06	3.86341e+06	2.21247e+06	415721	792678	508639	637891	1.4328	1.17015	1.39061	0.817053	0.444046	0.753412	0.484733	0.604233	nucleus	K03006	RPB1, POLR2A; DNA-directed RNA polymerase II subunit RPB1 [EC:2.7.7.6]	map03020 RNA polymerase	GO:0000731 DNA synthesis involved in DNA repair; GO:0006139 nucleobase-containing compound metabolic process; GO:0006259 DNA metabolic process; GO:0006281 DNA repair; GO:0006301 postreplication repair; GO:0006351 transcription, DNA-templated; GO:0006366 transcription by RNA polymerase II; GO:0006725 cellular aromatic compound metabolic process; GO:0006807 nitrogen compound metabolic process; GO:0…	GO:0000428 DNA-directed RNA polymerase complex; GO:0005622 intracellular anatomical structure; GO:0005634 nucleus; GO:0005654 nucleoplasm; GO:0005665 RNA polymerase II, core complex; GO:0005737 cytoplasm; GO:0010494 cytoplasmic stress granule; GO:0016591 RNA polymerase II, holoenzyme; GO:0030880 RNA polymerase complex; GO:0031974 membrane-enclosed lumen; GO:0031981 nuclear lumen; GO:0032991 prote…	GO:0003676 nucleic acid binding; GO:0003677 DNA binding; GO:0005488 binding; GO:0097159 organic cyclic compound binding; GO:1901363 heterocyclic compound binding;	PF04998; PF04990	PF04998 RNA polymerase Rpb1, domain 5; PF04990 RNA polymerase Rpb1, domain 7	K	KOG0260	RNA polymerase II, large subunit
TGGT1_215910-t26_1-p1	bMG10 domain-containing protein(predict) GN=TGGT1_215910	TGGT1_215910	3.04899	0.000205912	Up	4	10	33	10	327.8	3.80764e+06	3.32193e+06	4.2077e+06	3.33524e+06	3.95643e+06	4.39408e+06	4.4622e+06	4.41402e+06	0.706784	0.608457	0.717676	0.583647	2.00253	1.97903	2.01507	1.98126	plasma membrane							PF17973	PF17973 Bacterial Alpha-2-macroglobulin MG10 domain
TGGT1_215950-t26_1-p1	Tc5 transposase DNA-binding domain protein(predict) GN=TGGT1_215950	TGGT1_215950	7.68231	1.54271e-06	Up	1	2	5	2	168.5	1.48972e+06	978252	1.50469e+06	1.48589e+06	3.24544e+06	4.41686e+06	4.50166e+06	4.02181e+06	0.407541	0.264075	0.37824	0.383217	2.42095	2.9318	2.99607	2.66051	nucleus							PF03221	PF03221 Tc5 transposase DNA-binding domain	BD	KOG3105	DNA-binding centromere protein B (CENP-B)
TGGT1_216070-t26_1-p1	Putative transmembrane protein(predict) GN=TGGT1_216070	TGGT1_216070	3.32445	0.000155144	Up	1	2	2	2	242.3	182551	324702	272481	314629	345946	366470	394324	288929	0.4341	0.761903	0.595382	0.705338	2.24315	2.11446	2.28124	1.6614	plasma membrane									S	KOG2365	Uncharacterized membrane protein
TGGT1_216080-t26_1-p1	apical complex lysine methyltransferase GN=TGGT1_216080	TGGT1_216080	0.180898	4.54882e-09	Down	12	5	19	5	79.4	3.05261e+06	3197208	3.33344e+06	3.21871e+06	220688	228183	229985	211325	1.32011	1.36433	1.3246	1.31224	0.260233	0.239429	0.241963	0.220987	mitochondria
TGGT1_216210-t26_1-p1	DRIM domain-containing protein(predict) GN=TGGT1_216210	TGGT1_216210	5.44738	3.25033e-08	Up	3	13	25	13	603.4	7.18789e+06	6.9339e+06	6.36707e+06	6.74043e+06	1.36634e+07	14741357	1.41952e+07	1.462e+07	0.503983	0.479735	0.410212	0.445548	2.61227	2.50788	2.42141	2.47879	plasma membrane	K14772	UTP20; U3 small nucleolar RNA-associated protein 20							R	KOG1075	FOG: Reverse transcriptase
TGGT1_216670-t26_1-p1	FUSE-binding protein 2 / KH-type splicing regulatory protein GN=TGGT1_216670	TGGT1_216670	0.469502	5.76996e-07	Down	51	37	203	37	100	2.17132e+08	1.90454e+08	2.11004e+08	2.1808e+08	3.57607e+07	3.78385e+07	3.86367e+07	3.90462e+07	1.30137	1.12635	1.16203	1.2322	0.584419	0.550254	0.56336	0.565887	nucleus							PF00013	PF00013 KH domain
TGGT1_216810-t26_1-p1	5'-nucleotidase, C-terminal domain-containing protein GN=TGGT1_216810	TGGT1_216810	10.7668	5.49963e-08	Up	25	15	51	15	78.3	1.10712e+07	1.14081e+07	1.31052e+07	9.40582e+06	4.12043e+07	4.87904e+07	4.49632e+07	5.18599e+07	0.282799	0.287545	0.307594	0.226502	2.86991	3.02392	2.79416	3.20325	nucleus	K01081	E3.1.3.5; 5'-nucleotidase [EC:3.1.3.5]	map00230 Purine metabolism; map00240 Pyrimidine metabolism; map00760 Nicotinate and nicotinamide metabolism; map01100 Metabolic pathways; map01110 Biosynthesis of secondary metabolites				PF00149	PF00149 Calcineurin-like phosphoesterase	F	KOG4419	5' nucleotidase
TGGT1_216880-t26_1-p1	guanine nucleotide-binding protein GN=TGGT1_216880	TGGT1_216880	0.430186	2.39908e-06	Down	83	17	169	17	35.1	3.84944e+08	4.14622e+08	3.88041e+08	4.14212e+08	5.40383e+07	7.14183e+07	6.87725e+07	7.23806e+07	1.21992	1.29657	1.12997	1.23751	0.46696	0.549159	0.530226	0.554668	nucleus	K14753	RACK1; guanine nucleotide-binding protein subunit beta-2-like 1 protein		GO:0000003 reproduction; GO:0000122 negative regulation of transcription by RNA polymerase II; GO:0000429 carbon catabolite regulation of transcription from RNA polymerase II promoter; GO:0000430 regulation of transcription from RNA polymerase II promoter by glucose; GO:0000433 carbon catabolite repression of transcription from RNA polymerase II promoter by glucose; GO:0001196 regulation of matin…	GO:0005622 intracellular anatomical structure; GO:0005634 nucleus; GO:0017053 transcription repressor complex; GO:0032991 protein-containing complex; GO:0043226 organelle; GO:0043227 membrane-bounded organelle; GO:0043229 intracellular organelle; GO:0043231 intracellular membrane-bounded organelle;	GO:0005488 binding; GO:0005515 protein binding; GO:0005543 phospholipid binding; GO:0008289 lipid binding; GO:0019899 enzyme binding; GO:0035091 phosphatidylinositol binding; GO:0036033 mediator complex binding; GO:0042393 histone binding; GO:0042826 histone deacetylase binding; GO:0043167 ion binding; GO:0043168 anion binding; GO:0044877 protein-containing complex binding; GO:0080025 phosphatidy…			T	KOG0279	G protein beta subunit-like protein
TGGT1_216900-t26_1-p1	cytokine induced apoptosis inhibitor 1 family protein GN=TGGT1_216900	TGGT1_216900	3.33165	4.75158e-08	Up	8	2	11	2	47.5	3.73352e+06	3.80055e+06	3.6985e+06	3.77846e+06	4.17709e+06	5.2184e+06	4.74012e+06	5.18582e+06	0.64391	0.646787	0.586118	0.614346	1.96437	2.18372	1.98887	2.16272	nucleus	K22746	CIAPIN1, DRE2; anamorsin							S	KOG4020	Protein DRE2, required for cell viability
TGGT1_216960-t26_1-p1	elongation factor Tu GTP binding domain-containing protein GN=TGGT1_216960	TGGT1_216960	0.432295	0.00658765	Down	2	2	5	2	92	450945	596979	589678	495817	50932.1	117609		99325.5	0.972969	1.27099	1.16908	1.00853	0.299648	0.6157		0.518218	plasma membrane	K03833	selB, EEFSEC; selenocysteine-specific elongation factor					PF00009; PF03144	PF00009 Elongation factor Tu GTP binding domain; PF03144 Elongation factor Tu domain 2	J	KOG0461	Selenocysteine-specific elongation factor
TGGT1_306970-t26_1-p1	thymidylate kinase GN=TGGT1_306970	TGGT1_306970	0.366045	0.00235804	Down	29	6	24	6	30.2	8.85391e+06	9.11364e+06	9.34751e+06	9.46364e+06	1.00217e+06	1.05826e+06	1495333	1.65594e+06	1.24852	1.26812	1.21119	1.25809	0.385342	0.362083	0.512992	0.564653	cytoplasm	K00943	tmk, DTYMK; dTMP kinase [EC:2.7.4.9]	map00240 Pyrimidine metabolism; map01100 Metabolic pathways	GO:0006139 nucleobase-containing compound metabolic process; GO:0006165 nucleoside diphosphate phosphorylation; GO:0006220 pyrimidine nucleotide metabolic process; GO:0006221 pyrimidine nucleotide biosynthetic process; GO:0006227 dUDP biosynthetic process; GO:0006233 dTDP biosynthetic process; GO:0006235 dTTP biosynthetic process; GO:0006725 cellular aromatic compound metabolic process; GO:000675…	GO:0005622 intracellular anatomical structure; GO:0005634 nucleus; GO:0005737 cytoplasm; GO:0043226 organelle; GO:0043227 membrane-bounded organelle; GO:0043229 intracellular organelle; GO:0043231 intracellular membrane-bounded organelle;	GO:0003824 catalytic activity; GO:0004550 nucleoside diphosphate kinase activity; GO:0004798 thymidylate kinase activity; GO:0009041 uridylate kinase activity; GO:0016301 kinase activity; GO:0016740 transferase activity; GO:0016772 transferase activity, transferring phosphorus-containing groups; GO:0016776 phosphotransferase activity, phosphate group as acceptor; GO:0019205 nucleobase-containing …	PF02223	PF02223 Thymidylate kinase	F	KOG3327	Thymidylate kinase/adenylate kinase
TGGT1_308580-t26_1-p1	Lon protease family protein GN=TGGT1_308580	TGGT1_308580	0.46528	0.0121718	Down	10	9	37	9	164.1	3.90091e+06	3.81566e+06	4.21365e+06	4.02867e+06	755029	960591	499210	633325	1.22816	1.18541	1.219	1.19576	0.648184	0.733809	0.382371	0.482163	nucleus	K08675	PRSS15, PIM1; ATP-dependent Lon protease [EC:3.4.21.53]		GO:0006508 proteolysis; GO:0006515 protein quality control for misfolded or incompletely synthesized proteins; GO:0006807 nitrogen compound metabolic process; GO:0006950 response to stress; GO:0008152 metabolic process; GO:0009056 catabolic process; GO:0009057 macromolecule catabolic process; GO:0009266 response to temperature stimulus; GO:0009314 response to radiation; GO:0009408 response to hea…	GO:0005622 intracellular anatomical structure; GO:0005737 cytoplasm; GO:0005829 cytosol;	GO:0000166 nucleotide binding; GO:0003676 nucleic acid binding; GO:0003677 DNA binding; GO:0003824 catalytic activity; GO:0004175 endopeptidase activity; GO:0004176 ATP-dependent peptidase activity; GO:0004252 serine-type endopeptidase activity; GO:0005488 binding; GO:0005524 ATP binding; GO:0008233 peptidase activity; GO:0008236 serine-type peptidase activity; GO:0016462 pyrophosphatase activity…	PF00004; PF05362	PF00004 ATPase family associated with various cellular activities (AAA); PF05362 Lon protease (S16) C-terminal proteolytic domain	O	KOG2004	Mitochondrial ATP-dependent protease PIM1/LON
TGGT1_308970-t26_1-p1	hypothetical protein GN=TGGT1_308970	TGGT1_308970	2.23803	1.40113e-06	Up	9	2	11	2	38.2	917199	1.01351e+06	979385	902443	790846	863352	783802	848169	0.76506	0.834195	0.750653	0.70965	1.79874	1.74733	1.59056	1.71077	extracellular
TGGT1_309200-t26_1-p1	zinc finger (CCCH type) motif-containing protein GN=TGGT1_309200	TGGT1_309200	0.391852	0.0068929	Down	11	7	17	7	101.6	2.53539e+06	2.5821e+06	2.50866e+06	2.94302e+06	168013	611881	456217	384473	1.23158	1.23765	1.11973	1.34773	0.222537	0.721169	0.539137	0.451605	nucleus
TGGT1_309220-t26_1-p1	GTPase activating protein for Arf protein GN=TGGT1_309220	TGGT1_309220	0.258162	6.09639e-05	Down	13	6	24	6	57.1	4.64259e+06	5.31783e+06	4.85961e+06	5240842	492362	436933	456820	606861	1.24649	1.40887	1.1989	1.32654	0.360459	0.28464	0.298389	0.393996	nucleus	K12486	SMAP; stromal membrane-associated protein	map04144 Endocytosis				PF01412	PF01412 Putative GTPase activating protein for Arf	T	KOG0703	Predicted GTPase-activating protein
TGGT1_309370-t26_1-p1	adaptin n terminal region domain-containing protein GN=TGGT1_309370	TGGT1_309370	3.23622	4.4536e-09	Up	11	10	21	10	144	1.80918e+07	1.75953e+07	1.92982e+07	1.96188e+07	2.01579e+07	2.48353e+07	2.38551e+07	2.42829e+07	0.638659	0.612904	0.625975	0.652905	1.94033	2.12721	2.0487	2.07283	nucleus	K12396	AP3D; AP-3 complex subunit delta							U	KOG1059	Vesicle coat complex AP-3, delta subunit
TGGT1_309560-t26_1-p1	nmda receptor glutamate-binding chain GN=TGGT1_309560	TGGT1_309560	0.463516	0.0337871	Down	15	3	16	3	29.3	1.63137e+07	1.77879e+07	1.6662e+07	1.62628e+07	3.59234e+06	3.84763e+06	3.39451e+06	1.03844e+06	1.22431	1.31726	1.149	1.1506	0.735122	0.700623	0.619763	0.18845	plasma membrane	K24205	TMBIM, LFG; protein lifeguard							T	KOG2322	N-methyl-D-aspartate receptor glutamate-binding subunit
TGGT1_309590-t26_1-p1	rhoptry protein ROP1 GN=TGGT1_309590	TGGT1_309590	0.477896	7.55929e-07	Down	22	6	69	6	49.5	7.60484e+08	7.49554e+08	7.59536e+08	7.72231e+08	1.32995e+08	1.45228e+08	1.49489e+08	1.32186e+08	1.25024	1.21595	1.14737	1.19686	0.596188	0.579307	0.597893	0.525491	extracellular
TGGT1_309600-t26_1-p1	hypothetical protein GN=TGGT1_309600	TGGT1_309600	2.07773	0.00250932	Up	19	14	92	14	106.5	2.30517e+07	1.9942e+07	3.19149e+07	3.09346e+07	2.08351e+07	2.18855e+07	2.15178e+07	1.98674e+07	0.718583	0.61341	0.914157	0.909099	1.77098	1.65533	1.63186	1.49759	cytoplasm
TGGT1_309850-t26_1-p1	insulin-degrading enzyme GN=TGGT1_309850	TGGT1_309850	6.51253	9.21976e-08	Up	7	3	15	3	52	2148150	2.00548e+06	2096264	2.07927e+06	5395417	5.45939e+06	5.38391e+06	4.60339e+06	0.436034	0.401682	0.390981	0.397886	2.98624	2.68877	2.65867	2.25949	plasma membrane
TGGT1_309960B-t26_1-p1	hypothetical protein GN=TGGT1_309960B	TGGT1_309960B	0.476929	0.00733121	Down	13	4	9	4	35.4	2.3298e+06	2.4001e+06	2.1484e+06	2.12934e+06	279983	355490	607807		1.17754	1.197	0.997757	1.0146	0.385861	0.435951	0.747366		cytoplasm
TGGT1_310280-t26_1-p1	Phosphoethanolamine-cytidyltransferase GN=TGGT1_310280	TGGT1_310280	0.0688636	2.70268e-08	Down	3	3	9	3	121.2	1.59479e+06	1.33069e+06	1.84317e+06	1.80589e+06	40337.9	43329.7	40781.8	49532.3	1.39928	1.15209	1.48601	1.49378	0.0965071	0.0922449	0.0870522	0.105091	nucleus	K00967	PCYT2; ethanolamine-phosphate cytidylyltransferase [EC:2.7.7.14]	map00440 Phosphonate and phosphinate metabolism; map00564 Glycerophospholipid metabolism; map01100 Metabolic pathways				PF01467	PF01467 Cytidylyltransferase-like	I	KOG2803	Choline phosphate cytidylyltransferase/Predicted CDP-ethanolamine synthase
TGGT1_310360-t26_1-p1	Putative transmembrane protein(predict) GN=TGGT1_310360	TGGT1_310360	0.191535	5.41505e-05	Down	20	2	8	2	24.5	1.17003e+06	1.77974e+06	1.68123e+06	1.86727e+06	99497.3		141491	115634	0.88433	1.32735	1.16761	1.33051	0.205057		0.260172	0.21134	mitochondria	K12190	VPS36, EAP45; ESCRT-II complex subunit VPS36	map04144 Endocytosis
TGGT1_310430A-t26_1-p1	Hsp90 domain-containing protein GN=TGGT1_310430A	TGGT1_310430A	2.11541	0.00565601	Up	12	6	28	6	74.4	5.7524e+06	6.9602e+06	5.7289e+06	6.24218e+06	5.73184e+06	6.10606e+06	4.29266e+06	3.88472e+06	0.762014	0.909796	0.69733	0.779547	2.07039	1.96259	1.38341	1.24437	nucleus	K04079	HSP90A, htpG; molecular chaperone HtpG	map04141 Protein processing in endoplasmic reticulum	GO:0006508 proteolysis; GO:0006511 ubiquitin-dependent protein catabolic process; GO:0006807 nitrogen compound metabolic process; GO:0006950 response to stress; GO:0008152 metabolic process; GO:0009056 catabolic process; GO:0009057 macromolecule catabolic process; GO:0009987 cellular process; GO:0010033 response to organic substance; GO:0010243 response to organonitrogen compound; GO:0010498 prot…			PF13589	PF13589 Histidine kinase-, DNA gyrase B-, and HSP90-like ATPase	O	KOG0019	Molecular chaperone (HSP90 family)
TGGT1_310440-t26_1-p1	membrane occupation and recognition nexus protein MORN1 GN=TGGT1_310440	TGGT1_310440	2.24887	2.81606e-07	Up	29	9	31	9	40.9	2.13454e+08	2.13434e+08	2.39499e+08	221995549	1.82753e+08	1.93213e+08	1.82504e+08	2.10118e+08	0.762782	0.752609	0.786418	0.747881	1.78076	1.67527	1.58665	1.81567	cytoplasm									T	KOG0229	Phosphatidylinositol-4-phosphate 5-kinase
TGGT1_310450-t26_1-p1	putative myosin heavy chain GN=TGGT1_310450	TGGT1_310450	3.75649	7.34104e-05	Up	3	3	3	3	147.9	3.7039e+06	2.88975e+06	2.88122e+06	2.46633e+06	4.6224e+06	4.31356e+06	3.3635e+06	4983833	0.750453	0.577741	0.536406	0.471094	2.55373	2.12057	1.65793	2.44176	nucleus
TGGT1_310460-t26_1-p1	Rab6 GN=TGGT1_310460	TGGT1_310460	0.290164	8.01789e-05	Down	31	6	39	5	23.5	1.22583e+07	1.29925e+07	1.31691e+07	1.33374e+07	1.09475e+06	1.28863e+06	1.27362e+06	2.1613e+06	1.26067	1.31848	1.24446	1.29311	0.306995	0.321556	0.318658	0.537484	cytoplasm	K07893	RAB6A; Ras-related protein Rab-6A		GO:0001775 cell activation; GO:0002252 immune effector process; GO:0002263 cell activation involved in immune response; GO:0002274 myeloid leukocyte activation; GO:0002275 myeloid cell activation involved in immune response; GO:0002283 neutrophil activation involved in immune response; GO:0002366 leukocyte activation involved in immune response; GO:0002376 immune system process; GO:0002443 leukoc…	GO:0000139 Golgi membrane; GO:0005622 intracellular anatomical structure; GO:0005737 cytoplasm; GO:0005783 endoplasmic reticulum; GO:0005789 endoplasmic reticulum membrane; GO:0005794 Golgi apparatus; GO:0005802 trans-Golgi network; GO:0005829 cytosol; GO:0005886 plasma membrane; GO:0012505 endomembrane system; GO:0012506 vesicle membrane; GO:0016020 membrane; GO:0030133 transport vesicle; GO:003…	GO:0000166 nucleotide binding; GO:0001882 nucleoside binding; GO:0001883 purine nucleoside binding; GO:0003824 catalytic activity; GO:0003924 GTPase activity; GO:0005488 binding; GO:0005515 protein binding; GO:0005525 GTP binding; GO:0008092 cytoskeletal protein binding; GO:0016462 pyrophosphatase activity; GO:0016787 hydrolase activity; GO:0016817 hydrolase activity, acting on acid anhydrides; G…	PF00071	PF00071 Ras family	U	KOG0094	GTPase Rab6/YPT6/Ryh1, small G protein superfamily
TGGT1_310570-t26_1-p1	RRM domain-containing protein(predict) GN=TGGT1_310570	TGGT1_310570	2.07086	1.20098e-06	Up	19	5	18	5	44.8	3.0018e+06	2866705	2.87273e+06	2.85896e+06	2.08613e+06	2.29816e+06	2.32385e+06	2.56566e+06	0.851506	0.802412	0.74878	0.76455	1.61358	1.58175	1.60371	1.75987	nucleus
TGGT1_310630-t26_1-p1	Putative CDK5 regulatory subunit-associated protein 3(predict) GN=TGGT1_310630	TGGT1_310630	0.33942	4.50366e-05	Down	22	9	33	9	57	8.52202e+06	9.93531e+06	1.14457e+07	1.06282e+07	938135	1.31521e+06	1.40242e+06	1.66644e+06	1.10048	1.26599	1.35811	1.29387	0.33033	0.412086	0.440584	0.520361	nucleus									T	KOG2607	CDK5 activator-binding protein
TGGT1_310900-t26_1-p1	AP2 domain transcription factor AP2XI-2 GN=TGGT1_310900	TGGT1_310900	0.214708	8.8243e-08	Down	5	6	21	6	232.6	1.92784e+06	1.83557e+06	2.40436e+06	2.06423e+06	164040	163193	168490	182715	1.2811	1.20362	1.46813	1.29319	0.297239	0.263129	0.272394	0.293605	nucleus							PF00847	PF00847 AP2 domain
TGGT1_311210-t26_1-p1	Putative transmembrane protein(predict) GN=TGGT1_311210	TGGT1_311210	3.85607	7.80111e-08	Up	9	11	30	11	192.1	1.39697e+07	1.72296e+07	17688148	1.68388e+07	2.17617e+07	2.56245e+07	2.45409e+07	2.568e+07	0.506435	0.616341	0.589212	0.57549	2.15116	2.25396	2.1644	2.25117	nucleus
TGGT1_311220-t26_1-p1	Sulfite exporter TauE/SafE protein(predict) GN=TGGT1_311220	TGGT1_311220	2.91736	0.000140798	Up	6	6	11	6	170.7	7.72176e+06	6.8008e+06	7.75187e+06	8.20946e+06	9.08699e+06	9.59443e+06	7.88272e+06	7.53847e+06	0.707922	0.615231	0.653024	0.709539	2.27161	2.13424	1.75815	1.6712	plasma membrane
TGGT1_311230-t26_1-p1	Putative transmembrane protein(predict) GN=TGGT1_311230	TGGT1_311230	0.311459	2.66836e-05	Down	11	34	136	34	494.5	72586008	7.31118e+07	7.31988e+07	6.82013e+07	6.80966e+06	1.15691e+07	8.66338e+06	7.58295e+06	1.33592	1.32778	1.2379	1.18335	0.341742	0.516632	0.387907	0.337476	plasma membrane
TGGT1_311400-t26_1-p1	WD domain, G-beta repeat-containing protein GN=TGGT1_311400	TGGT1_311400	2.39323	0.000284876	Up	18	25	105	25	165.5	6.11456e+07	6.3304e+07	6.65332e+07	6.47677e+07	6.04219e+07	5.4854e+07	6.18334e+07	5.78921e+07	0.737758	0.753683	0.737634	0.736716	1.98787	1.60587	1.81503	1.68906	nucleus	K14005	SEC31; protein transport protein SEC31	map04141 Protein processing in endoplasmic reticulum						U	KOG0307	Vesicle coat complex COPII, subunit SEC31
TGGT1_311410-t26_1-p1	putative M phase phosphoprotein MPP10 GN=TGGT1_311410	TGGT1_311410	0.382741	1.47484e-06	Down	2	2	8	2	97.1	1.50627e+06	1435424	1.52026e+06	1.43354e+06	175964	221687	227629	247740	1.31772	1.2391	1.22205	1.18227	0.419745	0.470557	0.484458	0.52407	nucleus	K14559	MPP10; U3 small nucleolar RNA-associated protein MPP10	map03008 Ribosome biogenesis in eukaryotes						A	KOG2600	U3 small nucleolar ribonucleoprotein (snoRNP) subunit - Mpp10p
TGGT1_311750-t26_1-p1	mago binding protein GN=TGGT1_311750	TGGT1_311750	0.371872	0.0023145	Down	18	4	12	4	28.1	8.81605e+06	8.34254e+06	9213162	8.83047e+06	905968	1.42401e+06	1.62369e+06	1.11986e+06	1.29611	1.21025	1.2446	1.22389	0.363182	0.507967	0.580741	0.398115	nucleus	K14294	WIBG, PYM; partner of Y14 and mago	map03013 Nucleocytoplasmic transport; map03015 mRNA surveillance pathway				PF09282	PF09282 Mago binding	S	KOG4325	Uncharacterized conserved protein
TGGT1_311890-t26_1-p1	Cgd5_3650 protein(predict) GN=TGGT1_311890	TGGT1_311890	0.435966	0.000101485	Down	31	9	44	9	44.1	1.79541e+07	1.88676e+07	2.02434e+07	2.10102e+07	2.94393e+06	3173320	2.73759e+06	4.26023e+06	1.1658	1.20889	1.20781	1.28613	0.521235	0.499954	0.432456	0.668916	mitochondria
TGGT1_312050-t26_1-p1	putative small GTPase Rab2 GN=TGGT1_312050	TGGT1_312050	2.04236	1.52203e-06	Up	44	8	46	8	24.2	1.03269e+07	1.11939e+07	1.30917e+07	1.14427e+07	8.01273e+06	9.02498e+06	9.29278e+06	9.88244e+06	0.743272	0.795006	0.865825	0.776426	1.57255	1.57609	1.62718	1.71997	cytoplasm	K07877	RAB2A; Ras-related protein Rab-2A		GO:0017157 regulation of exocytosis; GO:0032879 regulation of localization; GO:0045921 positive regulation of exocytosis; GO:0048518 positive regulation of biological process; GO:0048522 positive regulation of cellular process; GO:0050789 regulation of biological process; GO:0050794 regulation of cellular process; GO:0051046 regulation of secretion; GO:0051047 positive regulation of secretion; GO…	GO:0000139 Golgi membrane; GO:0005622 intracellular anatomical structure; GO:0005737 cytoplasm; GO:0005794 Golgi apparatus; GO:0012505 endomembrane system; GO:0016020 membrane; GO:0031090 organelle membrane; GO:0031984 organelle subcompartment; GO:0043226 organelle; GO:0043227 membrane-bounded organelle; GO:0043229 intracellular organelle; GO:0043231 intracellular membrane-bounded organelle; GO:0…		PF00071	PF00071 Ras family	U	KOG0098	GTPase Rab2, small G protein superfamily
TGGT1_312090-t26_1-p1	ribosomal protein RPL23 GN=TGGT1_312090	TGGT1_312090	0.488077	4.0211e-05	Down	65	9	59	9	14.8	1.89074e+08	1.73507e+08	1.9422e+08	1.96658e+08	3.37335e+07	3.856e+07	3.9189e+07	3.0005e+07	1.25097	1.13276	1.18076	1.22664	0.608581	0.61902	0.630796	0.480047	cytoplasm	K02894	RP-L23e, RPL23; large subunit ribosomal protein L23e	map03010 Ribosome				PF00238	PF00238 Ribosomal protein L14p/L23e	J	KOG0901	60S ribosomal protein L14/L17/L23
TGGT1_312600-t26_1-p1	heat shock protein HSP21 GN=TGGT1_312600	TGGT1_312600	2.1681	0.000681371	Up	50	6	40	6	21.3	2.0779e+07	20606860	1.74742e+07	1.66036e+07	1.35832e+07	1.58834e+07	1.6226e+07	1.77138e+07	0.885986	0.867007	0.684626	0.667414	1.57924	1.64324	1.68316	1.82638	cytoplasm	K13993	HSP20; HSP20 family protein	map04141 Protein processing in endoplasmic reticulum				PF00011	PF00011 Hsp20/alpha crystallin family	O	KOG0710	Molecular chaperone (small heat-shock protein Hsp26/Hsp42)
TGGT1_312660-t26_1-p1	Maspardin(predict) GN=TGGT1_312660	TGGT1_312660	0.313656	0.00630103	Down	4	2	4	2	66	1088027	1.35461e+06	1.49398e+06	628552		140858	116063	168969	1.12945	1.38755	1.42504	0.615119		0.354782	0.293111	0.424142	nucleus	K19367	SPG21; maspardin	map04144 Endocytosis				PF12697	PF12697 Alpha/beta hydrolase family
TGGT1_312820-t26_1-p1	hypothetical protein GN=TGGT1_312820	TGGT1_312820	0.189626	2.00088e-07	Down	8	3	11	3	60.9	1.49373e+06	1.41335e+06	1.48792e+06	1.54947e+06	94353.5	126890	96076.8	117887	1.38639	1.2944	1.26895	1.35578	0.238789	0.285755	0.216941	0.264579	nucleus
TGGT1_313190-t26_1-p1	Rab18/RabC-family small GTPase GN=TGGT1_313190	TGGT1_313190	2.63978	1.021e-06	Up	23	5	32	3	23.5	4.92574e+06	4.73492e+06	5.67565e+06	4.97849e+06	4.23636e+06	5.16613e+06	5.67565e+06	5.62373e+06	0.711086	0.674485	0.75287	0.677548	1.66758	1.80955	1.99332	1.96314	cytoplasm	K07910	RAB18; Ras-related protein Rab-18					PF00071	PF00071 Ras family	R	KOG0080	GTPase Rab18, small G protein superfamily
TGGT1_313270-t26_1-p1	Putative collagen alpha-1(III) chain, related protein(predict) GN=TGGT1_313270	TGGT1_313270	0.472264	0.000464831	Down	20	25	94	25	281	2.5708e+07	2.81818e+07	2.73566e+07	2.72709e+07	4.93968e+06	5.68339e+06	4.46339e+06	4.6189e+06	1.18717	1.28418	1.16081	1.18724	0.621998	0.636807	0.501444	0.515777	nucleus
TGGT1_313280-t26_1-p1	WD domain, G-beta repeat-containing protein GN=TGGT1_313280	TGGT1_313280	2.39063	1.79373e-06	Up	3	2	9	2	86.5	3.45418e+06	3.5201e+06	3.95997e+06	3.76157e+06	3.01625e+06	3.16562e+06	3.93422e+06	3.41635e+06	0.724555	0.728603	0.76326	0.743855	1.72519	1.61117	2.00769	1.73287	mitochondria	K24730	CIAO1, CIA1; cytosolic iron-sulfur protein assembly protein CIAO1							R	KOG0645	WD40 repeat protein
TGGT1_313290-t26_1-p1	MORN repeat-containing protein GN=TGGT1_313290	TGGT1_313290	0.421994	0.00187744	Down	35	8	42	8	46	1.06526e+07	6.42889e+06	6.93871e+06	1.01056e+07	1.08445e+06	1.79308e+06	1.25824e+06	1.45339e+06	1.58822	0.945806	0.950582	1.4204	0.440871	0.648651	0.456384	0.523982	nucleus									T	KOG0229	Phosphatidylinositol-4-phosphate 5-kinase
TGGT1_313390-t26_1-p1	ribosomal protein RPL6 GN=TGGT1_313390	TGGT1_313390	0.482586	1.69511e-07	Down	36	13	76	13	36.3	2.60704e+08	2.56647e+08	2.62551e+08	2.51747e+08	4.57534e+07	4.75914e+07	4.87895e+07	4.96481e+07	1.26177	1.22568	1.16761	1.14865	0.603808	0.558874	0.574473	0.581046	nucleus	K02934	RP-L6e, RPL6; large subunit ribosomal protein L6e	map03010 Ribosome						J	KOG1694	60s ribosomal protein L6
TGGT1_313480-t26_1-p1	MAR-binding filament-like protein 1-1(predict) GN=TGGT1_313480	TGGT1_313480	2.30915	0.000712907	Up	7	5	14	5	152.5	1.99755e+06	2.02188e+06	1.54079e+06	1.64724e+06	1.49507e+06	1.8245e+06	1.62251e+06	1.49868e+06	0.866628	0.865566	0.614231	0.673728	1.76864	1.92058	1.71251	1.57225	nucleus
TGGT1_313690-t26_1-p1	Sel1 repeat-containing protein GN=TGGT1_313690	TGGT1_313690	3.05082	0.00229354	Up	2	2	7	2	111.5	1.49442e+06	1.86353e+06	1.12175e+06	1.77171e+06	1.8792e+06	1.7009e+06	2.61328e+06	1.15823e+06	0.650502	0.800425	0.448669	0.727042	2.23045	1.79643	2.76741	1.21912	extracellular	K14026	SEL1, SEL1L; SEL1 protein	map04141 Protein processing in endoplasmic reticulum						MOT	KOG1550	Extracellular protein SEL-1 and related proteins
TGGT1_313910-t26_1-p1	RNA recognition motif 2 protein GN=TGGT1_313910	TGGT1_313910	0.273283	0.000355173	Down	22	11	44	11	99.6	9.42016e+06	9.99339e+06	1.00316e+07	9.6954e+06	1.15267e+06	1.09821e+06	939770	906559	1.29005	1.35042	1.26232	1.25172	0.430423	0.364913	0.313099	0.300207	nucleus									D	KOG4660	Protein Mei2, essential for commitment to meiosis, and related proteins
TGGT1_314000-t26_1-p1	putative peptide methionine sulfoxide reductase msrB GN=TGGT1_314000	TGGT1_314000	2.95091	0.0391032	Up	10	2	7	2	26.8	298401	1.06634e+06	972764	272214	698378	800584	657864	799480	0.317443	1.11937	0.950882	0.273004	2.02581	2.06646	1.7026	2.0566	mitochondria	K07305	msrB; peptide-methionine (R)-S-oxide reductase [EC:1.8.4.12]							O	KOG0856	Predicted pilin-like transcription factor
TGGT1_314080-t26_1-p1	hypothetical protein GN=TGGT1_314080	TGGT1_314080	2.22535	6.12132e-06	Up	20	3	17	3	20.7	1.21212e+07	9.98359e+06	1.28517e+07	1.23255e+07	9.78139e+06	1.07106e+07	9.67267e+06	1.02736e+07	0.818195	0.664977	0.797121	0.784348	1.80034	1.7542	1.58843	1.67691	cytoplasm
TGGT1_314470-t26_1-p1	hypothetical protein GN=TGGT1_314470	TGGT1_314470	0.4798	0.0185038	Down	9	2	8	2	39.7	825011	834601	1.01069e+06	831545	178635	223865	132871	107179	1.17872	1.17662	1.32684	1.12003	0.695923	0.776053	0.461839	0.370284	nucleus
TGGT1_314480-t26_1-p1	Pumilio domain-containing protein kiaa0020(predict) GN=TGGT1_314480	TGGT1_314480	2.52888	3.78927e-08	Up	10	10	47	10	92.1	1.31262e+07	1.47298e+07	1.43741e+07	1.42429e+07	1.22647e+07	1.39179e+07	1.43075e+07	1.45934e+07	0.696716	0.771476	0.701052	0.712701	1.77508	1.79244	1.84752	1.87304	nucleus	K14844	PUF6; pumilio homology domain family member 6							J	KOG2050	Puf family RNA-binding protein
TGGT1_314530-t26_1-p1	RPAP1 family protein GN=TGGT1_314530	TGGT1_314530	4.42262	2.66668e-07	Up	1	2	3	2	330.6	185063	231624	242158	250089	357097	374949	391120	422264	0.44647	0.551397	0.536814	0.568799	2.34911	2.19482	2.29558	2.46338	plasma membrane									S	KOG1894	Uncharacterized conserved protein
TGGT1_314810-t26_1-p1	ribosomal protein RPL7 GN=TGGT1_314810	TGGT1_314810	0.475315	9.17599e-06	Down	35	9	84	9	30.1	1.51917e+08	1.41854e+08	1.35413e+08	1.50806e+08	2.65919e+07	2.54851e+07	2.75966e+07	2.64568e+07	1.31105	1.20798	1.0738	1.22693	0.625754	0.533645	0.579398	0.55211	cytoplasm,nucleus	K02937	RP-L7e, RPL7; large subunit ribosomal protein L7e	map03010 Ribosome				PF08079; PF00327	PF08079 Ribosomal L30 N-terminal domain; PF00327 Ribosomal protein L30p/L7e	J	KOG3184	60S ribosomal protein L7
TGGT1_314850-t26_1-p1	Peptidase_M16_M domain-containing protein(predict) GN=TGGT1_314850	TGGT1_314850	6.65196	4.44513e-10	Up	1	2	5	2	235.9	1.53347e+07	1.71669e+07	1.78905e+07	1.68029e+07	39158356	4.60509e+07	42941568	4.40137e+07	0.379345	0.419044	0.406665	0.391865	2.64137	2.76409	2.58434	2.63284	plasma membrane
TGGT1_315140-t26_1-p1	WD domain, G-beta repeat-containing protein GN=TGGT1_315140	TGGT1_315140	2.65814	3.5012e-06	Up	10	10	35	10	155.4	8.97328e+06	8.41783e+06	9.42606e+06	8.57003e+06	7.3353e+06	9.50635e+06	1.06563e+07	8.86568e+06	0.740517	0.685477	0.714773	0.666743	1.65061	1.9035	2.13945	1.76918	nucleus	K14552	NAN1, UTP17, WDR75; NET1-associated nuclear protein 1 (U3 small nucleolar RNA-associated protein 17)	map03008 Ribosome biogenesis in eukaryotes						R	KOG1963	WD40 repeat protein
TGGT1_315150-t26_1-p1	putative eukaryotic initiation factor-4E GN=TGGT1_315150	TGGT1_315150	0.337548	1.82787e-06	Down	14	5	15	5	49.9	4.89977e+06	5.04644e+06	4.83028e+06	4.67917e+06	652244	678864	589024	605130	1.3199	1.3414	1.19561	1.1883	0.479092	0.443713	0.38602	0.394176	nucleus	K03259	EIF4E; translation initiation factor 4E					PF01652	PF01652 Eukaryotic initiation factor 4E	J	KOG1669	Predicted mRNA cap-binding protein related to eIF-4E
TGGT1_315410-t26_1-p1	SAG-related sequence SRS53F GN=TGGT1_315410	TGGT1_315410	0.31157	2.63878e-05	Down	22	6	28	6	34.1	8.42195e+06	8.08326e+06	9.5591e+06	7.75302e+06	1.09918e+06	802604	1.1397e+06	994933	1.31739	1.24766	1.37396	1.14331	0.468831	0.304619	0.433713	0.376333	extracellular
TGGT1_315490-t26_1-p1	rhoptry protein ROP10 GN=TGGT1_315490	TGGT1_315490	0.234602	8.75154e-06	Down	25	8	40	8	60.8	1.53881e+07	2.00782e+07	2.49689e+07	2.58488e+07	1.81035e+06	1.95362e+06	1926912	2.06491e+06	0.968913	1.24748	1.44461	1.53438	0.310817	0.298465	0.29517	0.314395	extracellular
TGGT1_315510-t26_1-p1	hypothetical protein GN=TGGT1_315510	TGGT1_315510	0.345002	0.000266637	Down	7	2	3	2	51.6	386897	356518	368763	349842			44128.2	55999.3	1.09988	1.00009	0.963278	0.937592			0.305195	0.384954	nucleus
TGGT1_315690-t26_1-p1	DnaJ domain-containing protein GN=TGGT1_315690	TGGT1_315690	0.493281	0.0165443	Down	29	6	20	6	34.3	5.2536e+06	6.26888e+06	5.71559e+06	7.18403e+06	518030	1.48264e+06	1.51052e+06	1.19496e+06	1.06796	1.25746	1.06761	1.37675	0.287141	0.731285	0.747022	0.587392	nucleus	K09529	DNAJC9; DnaJ homolog subfamily C member 9		GO:0006139 nucleobase-containing compound metabolic process; GO:0006259 DNA metabolic process; GO:0006260 DNA replication; GO:0006457 protein folding; GO:0006458 'de novo' protein folding; GO:0006725 cellular aromatic compound metabolic process; GO:0006807 nitrogen compound metabolic process; GO:0006950 response to stress; GO:0008152 metabolic process; GO:0009058 biosynthetic process; GO:0009059 …	GO:0005622 intracellular anatomical structure; GO:0005737 cytoplasm; GO:0005829 cytosol; GO:0016020 membrane; GO:0032991 protein-containing complex;	GO:0003756 protein disulfide isomerase activity; GO:0003824 catalytic activity; GO:0005488 binding; GO:0005515 protein binding; GO:0008270 zinc ion binding; GO:0015035 protein-disulfide reductase activity; GO:0015036 disulfide oxidoreductase activity; GO:0016491 oxidoreductase activity; GO:0016667 oxidoreductase activity, acting on a sulfur group of donors; GO:0016853 isomerase activity; GO:00168…	PF00226	PF00226 DnaJ domain	O	KOG0719	Molecular chaperone (DnaJ superfamily)
TGGT1_315920-t26_1-p1	DNA-directed RNA polymerase II RPB11A GN=TGGT1_315920	TGGT1_315920	0.38681	3.30087e-05	Down	23	2	5	2	19.8	2.53247e+06	3.06842e+06	2.51205e+06	2.87133e+06	418710	379595	464728	371087	1.18837	1.42079	1.08315	1.27023	0.535752	0.432196	0.530539	0.421074	cytoplasm	K03008	RPB11, POLR2J; DNA-directed RNA polymerase II subunit RPB11	map03020 RNA polymerase				PF13656	PF13656 RNA polymerase Rpb3/Rpb11 dimerisation domain	K	KOG4392	RNA polymerase, subunit L
TGGT1_315940-t26_1-p1	putative rhoptry protein GN=TGGT1_315940	TGGT1_315940	3.49565	2.42955e-08	Up	5	4	16	3	118.3	6.9781e+06	7.7893e+06	7.69692e+06	7.11578e+06	9.42175e+06	1.03803e+07	1.02251e+07	9.79315e+06	0.595369	0.655777	0.60342	0.572352	2.19192	2.14889	2.1224	2.02045	plasma membrane	K23555	LMF1; lipase maturation factor 1
TGGT1_316660-t26_1-p1	cullin family protein GN=TGGT1_316660	TGGT1_316660	2.50366	9.04211e-06	Up	10	6	28	6	91.5	4.13546e+06	3.56427e+06	3.53549e+06	3.40251e+06	3.04981e+06	3.98551e+06	3.57948e+06	3.56854e+06	0.849619	0.722571	0.667427	0.65901	1.70851	1.98673	1.78909	1.77283	nucleus	K10609	CUL4; cullin 4	map03420 Nucleotide excision repair; map04120 Ubiquitin mediated proteolysis				PF10557	PF10557 Cullin protein neddylation domain	D	KOG2166	Cullins
TGGT1_316730-t26_1-p1	Sma protein GN=TGGT1_316730	TGGT1_316730	2.4078	1.84264e-07	Up	1	2	9	2	306	370270	356803	390168	366491	292657	361265	376837	348645	0.765751	0.728125	0.741437	0.714537	1.65033	1.8128	1.89598	1.74353	nucleus	K16457	CEP76; centrosomal protein CEP76					PF00168	PF00168 C2 domain
TGGT1_217480-t26_1-p1	AF4/FMR2 family member 4(predict) GN=TGGT1_217480	TGGT1_217480	0.216945	0.00230297	Down	6	5	15	5	174.6	2.68539e+06	2.72488e+06	2.24507e+06	2.58106e+06	94970.3		320164	234947	1.27802	1.27964	0.981782	1.15804	0.123243		0.370694	0.270383	nucleus
TGGT1_217530-t26_1-p1	MIC20(predict) GN=TGGT1_217530	TGGT1_217530	2.34121	1.67726e-05	Up	9	5	14	5	63.7	2.7162e+06	2.32574e+06	2.55076e+06	2.87307e+06	2.30993e+06	2.16393e+06	2.26686e+06	2.68675e+06	0.808476	0.683087	0.697636	0.806203	1.87477	1.5628	1.6415	1.93379	extracellular
TGGT1_217540-t26_1-p1	RNA recognition motif-containing protein GN=TGGT1_217540	TGGT1_217540	0.496112	0.0207126	Down	33	8	40	8	38.1	1.78899e+07	1.93642e+07	1.16619e+07	1.01246e+07	1.91089e+06	3.3236e+06	2.47638e+06	3.76623e+06	1.50218	1.60443	0.899777	0.801463	0.437514	0.677135	0.505873	0.764708	nucleus	K12890	SRSF1, SFRS1, ASF, SF2; serine/arginine-rich splicing factor 1	map03040 Spliceosome	GO:0000245 spliceosomal complex assembly; GO:0000375 RNA splicing, via transesterification reactions; GO:0000377 RNA splicing, via transesterification reactions with bulged adenosine as nucleophile; GO:0000380 alternative mRNA splicing, via spliceosome; GO:0000395 mRNA 5'-splice site recognition; GO:0000398 mRNA splicing, via spliceosome; GO:0006139 nucleobase-containing compound metabolic proces…	GO:0005622 intracellular anatomical structure; GO:0005634 nucleus; GO:0005654 nucleoplasm; GO:0005681 spliceosomal complex; GO:0016604 nuclear body; GO:0016607 nuclear speck; GO:0031974 membrane-enclosed lumen; GO:0031981 nuclear lumen; GO:0032991 protein-containing complex; GO:0043226 organelle; GO:0043227 membrane-bounded organelle; GO:0043229 intracellular organelle; GO:0043231 intracellular m…	GO:0003676 nucleic acid binding; GO:0003723 RNA binding; GO:0003729 mRNA binding; GO:0005488 binding; GO:0005515 protein binding; GO:0019899 enzyme binding; GO:0044547 DNA topoisomerase binding; GO:0097159 organic cyclic compound binding; GO:1901363 heterocyclic compound binding;	PF00076	PF00076 RNA recognition motif. (a.k.a. RRM, RBD, or RNP domain)	A	KOG0105	Alternative splicing factor ASF/SF2 (RRM superfamily)
TGGT1_217900-t26_1-p1	hypothetical protein GN=TGGT1_217900	TGGT1_217900	0.422148	2.94958e-05	Down	18	2	5	2	20.7	578668	524955	618119	536226		104857	88348.7	90045.4	1.1798	1.05611	1.15798	1.03066		0.518715	0.438216	0.44393	extracellular
TGGT1_218220-t26_1-p1	putative cell-cycle-associated protein kinase CDK GN=TGGT1_218220	TGGT1_218220	3.12117	5.74661e-06	Up	27	6	34	6	34.3	1.47726e+07	1.53124e+07	1.69338e+07	1.49044e+07	1.36971e+07	2.01726e+07	1.94335e+07	2.15523e+07	0.639514	0.6541	0.673599	0.608275	1.61683	2.11889	2.0467	2.25613	cytoplasm	K04563	CDC28, CDC2; cyclin-dependent kinase [EC:2.7.11.22]					PF00069	PF00069 Protein kinase domain	R	KOG0594	Protein kinase PCTAIRE and related kinases
TGGT1_218300-t26_1-p1	zinc finger (CCCH type) motif-containing protein GN=TGGT1_218300	TGGT1_218300	2.36999	3.83511e-06	Up	5	4	11	4	124	5.55699e+06	5.80034e+06	5.57172e+06	5.4942e+06	4.57371e+06	5.45467e+06	4.65652e+06	5.83475e+06	0.76623	0.78919	0.705932	0.714194	1.71962	1.82491	1.56204	1.94544	nucleus
TGGT1_218410-t26_1-p1	ribosomal protein RPP0 GN=TGGT1_218410	TGGT1_218410	0.481537	1.43176e-07	Down	54	11	83	11	34.1	3.97167e+08	4.11808e+08	4.661e+08	4.06082e+08	7.23731e+07	8.19899e+07	7.7734e+07	7.94478e+07	1.18016	1.20746	1.27263	1.13756	0.586394	0.59113	0.561941	0.570856	cytoplasm	K02941	RP-LP0, RPLP0; large subunit ribosomal protein LP0	map03010 Ribosome				PF17777	PF17777 Insertion domain in 60S ribosomal protein L10P	J	KOG0815	60S acidic ribosomal protein P0
TGGT1_218520-t26_1-p1	microneme protein MIC6 GN=TGGT1_218520	TGGT1_218520	0.346345	6.56641e-06	Down	38	16	92	16	36.6	1.25061e+08	1.23249e+08	1.30964e+08	1.16293e+08	1.25335e+07	1.93984e+07	1.76707e+07	1.68945e+07	1.31749	1.2812	1.26775	1.15497	0.360031	0.495843	0.452887	0.430376	extracellular
TGGT1_218570-t26_1-p1	Nin one binding (NOB1) Zn-ribbon family protein GN=TGGT1_218570	TGGT1_218570	0.287515	0.0087904	Down	10	3	6	3	61.8	1.84362e+06	2.04398e+06	1.97539e+06	1.80258e+06	113831	290858	304079	150757	1.28051	1.40087	1.26072	1.18032	0.215584	0.49017	0.513817	0.253201	cytoplasm	K11883	NOB1; RNA-binding protein NOB1	map03008 Ribosome biogenesis in eukaryotes				PF17146; PF08772	PF17146 PIN domain of ribonuclease; PF08772 Nin one binding (NOB1) Zn-ribbon like	O	KOG2463	Predicted RNA-binding protein Nob1p involved in 26S proteasome assembly
TGGT1_218720-t26_1-p1	calcium-dependent protein kinase CDPK6 GN=TGGT1_218720	TGGT1_218720	0.374387	0.000574095	Down	4	4	12	4	160.6	1.10407e+06	1.75648e+06	1.57933e+06	1.5963e+06		193835	233619	243187	0.8529	1.33892	1.12106	1.16254		0.363321	0.439059	0.454277	nucleus	K13412	CPK; calcium-dependent protein kinase [EC:2.7.11.1]					PF00069; PF13499	PF00069 Protein kinase domain; PF13499 EF-hand domain pair	T	KOG0032	Ca2+/calmodulin-dependent protein kinase, EF-Hand protein superfamily
TGGT1_218820-t26_1-p1	alba 2 GN=TGGT1_218820	TGGT1_218820	0.484027	3.24061e-06	Down	38	5	41	5	15.4	1.13598e+08	116588644	1.20037e+08	1.13949e+08	1.86821e+07	2.51255e+07	2.1427e+07	2.15125e+07	1.22094	1.23648	1.18547	1.15458	0.547512	0.655227	0.560269	0.5591	cytoplasm
TGGT1_218940-t26_1-p1	Putative transmembrane protein(predict) GN=TGGT1_218940	TGGT1_218940	0.438241	0.00025054	Down	35	6	18	6	35.2	7.75821e+06	7.36963e+06	7.96888e+06	6.22181e+06	1.15504e+06	1.30941e+06	982536	1.5092e+06	1.34029	1.25629	1.26499	1.01332	0.544099	0.548867	0.412949	0.630465	cytoplasm
TGGT1_219070-t26_1-p1	cyclic nucleotide-binding domain-containing protein GN=TGGT1_219070	TGGT1_219070	6.031	3.54394e-08	Up	1	2	4	2	313.6	1.95765e+06	2.16304e+06	2.06923e+06	1.81751e+06	4.07848e+06	5051210	4.59844e+06	4.92768e+06	0.434743	0.473992	0.422241	0.38051	2.46968	2.72175	2.48439	2.64617	nucleus	K04739	PRKAR; cAMP-dependent protein kinase regulator					PF00027	PF00027 Cyclic nucleotide-binding domain	T	KOG1113	cAMP-dependent protein kinase types I and II, regulatory subunit
TGGT1_219130-t26_1-p1	NADPH-glutathione reductase GN=TGGT1_219130	TGGT1_219130	2.7297	0.00212546	Up	7	4	12	4	68.5	1.58711e+06	2.53302e+06	2.2978e+06	1.68975e+06	1.84065e+06	2.20918e+06	2.30245e+06	2.18613e+06	0.564555	0.88909	0.751045	0.566647	1.78531	1.90671	1.99251	1.8804	extracellular	K00383	GSR, gor; glutathione reductase (NADPH) [EC:1.8.1.7]	map00480 Glutathione metabolism; map01100 Metabolic pathways				PF07992; PF02852	PF07992 Pyridine nucleotide-disulphide oxidoreductase; PF02852 Pyridine nucleotide-disulphide oxidoreductase, dimerisation domain	Q	KOG0405	Pyridine nucleotide-disulphide oxidoreductase
TGGT1_219150-t26_1-p1	zinc finger, zz type domain-containing protein GN=TGGT1_219150	TGGT1_219150	2.06193	0.0119091	Up	7	4	12	4	96	4.00674e+06	1.93346e+06	3.45436e+06	1.94477e+06	1.9336e+06	3.01413e+06	1.93633e+06	2.16043e+06	1.1639	0.554204	0.922034	0.532582	1.53157	2.12443	1.36841	1.51754	nucleus	K14786	KRI1; protein KRI1					PF00569	PF00569 Zinc finger, ZZ type	J	KOG2409	KRR1-interacting protein involved in 40S ribosome biogenesis
TGGT1_219630-t26_1-p1	flavodoxin domain-containing protein GN=TGGT1_219630	TGGT1_219630	2.09447	0.000192835	Up	16	12	45	12	104.1	2.34146e+07	2.52571e+07	3.05683e+07	2.61329e+07	1.89156e+07	2.48667e+07	2.38034e+07	1.73063e+07	0.728683	0.775613	0.874132	0.766711	1.60516	1.87769	1.8022	1.30237	plasma membrane	K00327	POR; NADPH-ferrihemoprotein reductase [EC:1.6.2.4]					PF00258; PF00175	PF00258 Flavodoxin; PF00175 Oxidoreductase NAD-binding domain	C	KOG1158	NADP/FAD dependent oxidoreductase
TGGT1_219682-t26_1-p1	putative pyruvate dehydrogenase kinase GN=TGGT1_219682	TGGT1_219682	2.3379	2.90288e-06	Up	9	5	25	5	82	5842093	6.66696e+06	7.51792e+06	7.04951e+06	5.9893e+06	6.542e+06	5.82913e+06	5.93036e+06	0.673431	0.758335	0.796298	0.766083	1.88254	1.82974	1.63471	1.65303	nucleus	K00898	PDK2_3_4; pyruvate dehydrogenase kinase 2/3/4 [EC:2.7.11.2]							T	KOG0787	Dehydrogenase kinase
TGGT1_219700-t26_1-p1	putative DNA replication licensing factor MCM4 GN=TGGT1_219700	TGGT1_219700	2.25841	2.11914e-05	Up	34	24	111	24	111.9	4.22987e+07	4.42002e+07	4.99955e+07	4.684e+07	3.03411e+07	4.08837e+07	4.19588e+07	4.69354e+07	0.729239	0.751927	0.792005	0.761294	1.42632	1.7102	1.75986	1.95668	nucleus	K02212	MCM4, CDC54; DNA replication licensing factor MCM4 [EC:5.6.2.3]	map03030 DNA replication				PF17207; PF00493; PF17855	PF17207 MCM OB domain; PF00493 MCM P-loop domain; PF17855 MCM AAA-lid domain	L	KOG0478	DNA replication licensing factor, MCM4 component
TGGT1_219738-t26_1-p1	hypothetical protein GN=TGGT1_219738	TGGT1_219738	2.3496	1.47101e-06	Up	1	2	3	2	272.6	1.77968e+06	1.74524e+06	1.79656e+06	1.68337e+06	1.39305e+06	1.64796e+06	1.50825e+06	1.80679e+06	0.788712	0.7632	0.731594	0.703309	1.68339	1.77206	1.62614	1.93624	plasma membrane
TGGT1_245432-t26_1-p1	hypothetical protein GN=TGGT1_245432	TGGT1_245432	2.90064	4.97361e-07	Up	7	2	3	2	46	930915	923267	1.10082e+06	1.04665e+06	1.12661e+06	1.0395e+06	1.14522e+06	1.14085e+06	0.652029	0.638106	0.708479	0.691119	2.15167	1.76659	1.95145	1.93224	mitochondria
TGGT1_245460-t26_1-p1	ribosomal protein RPS8 GN=TGGT1_245460	TGGT1_245460	0.455073	2.71887e-06	Down	46	10	95	10	23.4	1.41372e+08	1.73008e+08	1.71921e+08	1.74715e+08	2.53522e+07	2.95298e+07	2.93343e+07	3.17289e+07	1.0774	1.30103	1.20391	1.25526	0.52683	0.546043	0.543874	0.584713	nucleus	K02995	RP-S8e, RPS8; small subunit ribosomal protein S8e	map03010 Ribosome						J	KOG3283	40S ribosomal protein S8
TGGT1_245500-t26_1-p1	dipeptidyl peptidase iv (dpp iv) n-terminal region domain-containing protein GN=TGGT1_245500	TGGT1_245500	2.48889	5.47939e-06	Up	6	7	33	7	205.5	5.26605e+06	4.80658e+06	6.25208e+06	5.44702e+06	4.21216e+06	5.57771e+06	5.23885e+06	5.88311e+06	0.730526	0.657954	0.796945	0.712364	1.5933	1.87741	1.76806	1.97348	nucleus	K01278	DPP4, CD26; dipeptidyl-peptidase 4 [EC:3.4.14.5]					PF00326	PF00326 Prolyl oligopeptidase family	O	KOG2281	Dipeptidyl aminopeptidases/acylaminoacyl-peptidases
TGGT1_245730-t26_1-p1	phosphatidylinositol-4-phosphate 5-Kinase GN=TGGT1_245730	TGGT1_245730	2.65557	3.3331e-07	Up	2	3	6	3	231.9	2.34836e+06	2.169e+06	2.35361e+06	2.27526e+06	2.1475e+06	2.63926e+06	2.28088e+06	2.29545e+06	0.751253	0.684681	0.691844	0.686188	1.87326	2.0486	1.77515	1.77568	nucleus	K00889	PIP5K; 1-phosphatidylinositol-4-phosphate 5-kinase [EC:2.7.1.68]	map00562 Inositol phosphate metabolism; map01100 Metabolic pathways; map04070 Phosphatidylinositol signaling system; map04144 Endocytosis						T	KOG0229	Phosphatidylinositol-4-phosphate 5-kinase
TGGT1_246460-t26_1-p1	Putative transmembrane protein(predict) GN=TGGT1_246460	TGGT1_246460	2.68202	2.75389e-06	Up	5	2	4	2	68.6	2.39495e+07	2.40478e+07	2.07793e+07	2.51926e+07	2.23996e+07	2.41346e+07	2.43329e+07	26445216	0.741368	0.73455	0.591048	0.735197	1.8907	1.81273	1.8325	1.97953	plasma membrane
TGGT1_246500-t26_1-p1	surp module domain-containing protein GN=TGGT1_246500	TGGT1_246500	0.396752	0.000827879	Down	17	7	30	7	71.7	6.9267e+06	6.79371e+06	7.66849e+06	6.52801e+06	636049	1.48177e+06	1.02541e+06	1.16659e+06	1.27268	1.23171	1.29467	1.13075	0.318661	0.660588	0.458357	0.518312	nucleus	K12825	SF3A1, SAP114; splicing factor 3A subunit 1	map03040 Spliceosome		GO:0005622 intracellular anatomical structure; GO:0005634 nucleus; GO:0005654 nucleoplasm; GO:0031974 membrane-enclosed lumen; GO:0031981 nuclear lumen; GO:0043226 organelle; GO:0043227 membrane-bounded organelle; GO:0043229 intracellular organelle; GO:0043231 intracellular membrane-bounded organelle; GO:0043233 organelle lumen; GO:0070013 intracellular organelle lumen;				A	KOG0007	Splicing factor 3a, subunit 1
TGGT1_246730-t26_1-p1	Putative rRNA-processing protein EBP2(predict) GN=TGGT1_246730	TGGT1_246730	0.164227	7.46834e-08	Down	16	4	15	4	40	4.64622e+06	4.79672e+06	4.91387e+06	4.59293e+06	295576	320904	260114	320732	1.36552	1.39108	1.32702	1.27257	0.236871	0.228838	0.185984	0.227938	mitochondria	K14823	EBP2, EBNA1BP2; rRNA-processing protein EBP2							A	KOG3080	Nucleolar protein-like/EBNA1-binding protein
TGGT1_247030-t26_1-p1	hypothetical protein GN=TGGT1_247030	TGGT1_247030	20.9696	1.44742e-09	Up	13	2	4	2	15.6	789224	866696	1.02923e+06	803888	6.25036e+06	7.12099e+06	7.29107e+06	7.50485e+06	0.147622	0.159966	0.176896	0.141755	3.18786	3.2318	3.31782	3.39445	cytoplasm
TGGT1_247050-t26_1-p1	hypothetical protein GN=TGGT1_247050	TGGT1_247050	6.92635	2.18053e-10	Up	2	3	8	3	287.1	5.01552e+06	4.75889e+06	5.17201e+06	5.07059e+06	12293111	13330692	13322949	14479602	0.404366	0.378593	0.383152	0.385398	2.70249	2.60775	2.61318	2.82287	nucleus
TGGT1_247220-t26_1-p1	nudix -type motif 9 isoform a family protein GN=TGGT1_247220	TGGT1_247220	0.45029	3.05478e-06	Down	33	13	60	13	60.5	1.43163e+07	1.36104e+07	1.66789e+07	1.63404e+07	2.2787e+06	2.59859e+06	2.68808e+06	3.00787e+06	1.18527	1.1119	1.26885	1.27539	0.514421	0.522012	0.541429	0.602178	extracellular	K13988	NUDT9; ADP-ribose pyrophosphatase [EC:3.6.1.13]	map00230 Purine metabolism; map01100 Metabolic pathways						P	KOG4195	Transient receptor potential-related channel 7
TGGT1_247330-t26_1-p1	Symplekin_C domain-containing protein(predict) GN=TGGT1_247330	TGGT1_247330	2.51933	8.11249e-07	Up	6	7	20	7	209.4	3.65424e+06	4.0116e+06	3.89703e+06	4.27484e+06	3.83895e+06	3.67107e+06	3.94061e+06	3.88378e+06	0.694131	0.75192	0.680193	0.76552	1.98839	1.69197	1.82104	1.78392	nucleus
TGGT1_247590-t26_1-p1	methyltransferase domain-containing protein GN=TGGT1_247590	TGGT1_247590	0.269027	0.0243463	Down	9	5	11	5	95.9	1.01086e+06	1.61871e+06	2.3593e+06	2.33161e+06			273840	112446	0.582496	0.920402	1.24921	1.26662			0.383891	0.156682	extracellular	K17803	OMS1; methyltransferase OMS1, mitochondrial [EC:2.1.1.-]					PF08241	PF08241 Methyltransferase domain
TGGT1_247600-t26_1-p1	Dynein light intermediate chain(predict) GN=TGGT1_247600	TGGT1_247600	0.318349	1.3544e-05	Down	7	5	17	5	75	2.23898e+06	1.94628e+06	2.30175e+06	2.40087e+06	218292	265125	257020	353262	1.3282	1.13927	1.25465	1.34268	0.353096	0.381608	0.370928	0.50674	nucleus	K10416	DYNC1LI, DNCLI; dynein cytoplasmic 1 light intermediate chain	map04145 Phagosome						N	KOG3905	Dynein light intermediate chain
TGGT1_248290-t26_1-p1	WD domain, G-beta repeat-containing protein GN=TGGT1_248290	TGGT1_248290	0.226798	0.00709126	Down	3	7	20	7	358.3	1.46623e+06	2.18612e+06	2.80079e+06	2.50501e+06	292318		188607	82655.6	0.79782	1.17378	1.40035	1.285	0.433713		0.249674	0.108756	nucleus	K11293	HIRA, HIR1; protein HIRA/HIR1
TGGT1_248360-t26_1-p1	hypothetical protein GN=TGGT1_248360	TGGT1_248360	2.54988	5.43845e-06	Up	37	4	16	4	27.1	1.13776e+06	1.17435e+06	1.41545e+06	1.35603e+06	1.08344e+06	1.30328e+06	1.27946e+06	1.32453e+06	0.668725	0.681087	0.76444	0.751373	1.73639	1.85861	1.82951	1.88249	nucleus
TGGT1_248370-t26_1-p1	putative prefoldin subunit 6 GN=TGGT1_248370	TGGT1_248370	0.247064	0.000724952	Down	41	5	23	5	14.4	1.67686e+07	1.68924e+07	1.50162e+07	1.36049e+07	1.04971e+06	2.49413e+06	878715	1.56619e+06	1.45436	1.4457	1.19671	1.11241	0.248249	0.524868	0.185411	0.328471	cytoplasm	K04798	pfdB, PFDN6; prefoldin beta subunit							O	KOG3478	Prefoldin subunit 6, KE2 family
TGGT1_248390-t26_1-p1	ribosomal protein RPL26 GN=TGGT1_248390	TGGT1_248390	0.410893	1.08843e-06	Down	31	7	51	7	16.3	130708606	1.35416e+08	1.22165e+08	1.33436e+08	1.83495e+07	2.09922e+07	2.06762e+07	2.28086e+07	1.28021	1.30875	1.09946	1.23209	0.490055	0.498872	0.492675	0.540197	nucleus	K02898	RP-L26e, RPL26; large subunit ribosomal protein L26e	map03010 Ribosome						J	KOG3401	60S ribosomal protein L26
TGGT1_248420-t26_1-p1	Putative transporter(predict) GN=TGGT1_248420	TGGT1_248420	0.453287	0.0202546	Down	10	7	35	7	79	7.50424e+06	5.12786e+06	9.14447e+06	5.99615e+06	1.13011e+06	1.86148e+06	579505	1.26476e+06	1.36265	0.918807	1.52578	1.02646	0.559556	0.820148	0.256005	0.555347	plasma membrane
TGGT1_248680-t26_1-p1	hypothetical protein GN=TGGT1_248680	TGGT1_248680	2.59091	0.00014386	Up	2	2	5	2	161	189599	216577	151329	168000	174587	184113	157636	210609	0.772941	0.871226	0.566873	0.645672	1.94073	1.82116	1.56342	2.07617	nucleus
TGGT1_248810-t26_1-p1	nuclear factor NF7 GN=TGGT1_248810	TGGT1_248810	2.60233	4.92616e-09	Up	39	17	95	17	54.2	7.22099e+07	6.9072e+07	8.0791e+07	7.59671e+07	6.9437e+07	7.75939e+07	7.53455e+07	7.6064e+07	0.716822	0.67659	0.736939	0.710939	1.87953	1.86894	1.81963	1.82587	nucleus	K07466	RFA1, RPA1, rpa; replication factor A1	map03030 DNA replication; map03420 Nucleotide excision repair; map03430 Mismatch repair; map03440 Homologous recombination
TGGT1_248850-t26_1-p1	methionine aminopeptidase GN=TGGT1_248850	TGGT1_248850	0.304618	0.00147149	Down	24	5	34	5	46.8	6.9265e+06	6.6348e+06	6.59867e+06	7.83548e+06	820096	736195	1.11062e+06	610803	1.31145	1.23958	1.14802	1.39861	0.423397	0.338209	0.511584	0.279651	cytoplasm	K01265	map; methionyl aminopeptidase [EC:3.4.11.18]		GO:0006417 regulation of translation; GO:0006464 cellular protein modification process; GO:0006508 proteolysis; GO:0006807 nitrogen compound metabolic process; GO:0008152 metabolic process; GO:0008277 regulation of G protein-coupled receptor signaling pathway; GO:0009889 regulation of biosynthetic process; GO:0009966 regulation of signal transduction; GO:0009987 cellular process; GO:0010468 regul…	GO:0005622 intracellular anatomical structure; GO:0005737 cytoplasm; GO:0005829 cytosol;	GO:0003824 catalytic activity; GO:0004177 aminopeptidase activity; GO:0008233 peptidase activity; GO:0008235 metalloexopeptidase activity; GO:0008237 metallopeptidase activity; GO:0008238 exopeptidase activity; GO:0016787 hydrolase activity; GO:0140096 catalytic activity, acting on a protein;	PF15801; PF00557	PF15801 zf-MYND-like zinc finger, mRNA-binding; PF00557 Metallopeptidase family M24	O	KOG2738	Putative methionine aminopeptidase
TGGT1_249240-t26_1-p1	putative calmodulin GN=TGGT1_249240	TGGT1_249240	2.26316	8.00859e-05	Up	54	9	72	9	16.8	6.43481e+07	6.71607e+07	6.28517e+07	5.80533e+07	5.46957e+07	5.46294e+07	4.62065e+07	6.4543e+07	0.806409	0.830508	0.723754	0.685865	1.86903	1.66112	1.40875	1.9559	cytoplasm	K02183	CALM; calmodulin	map04070 Phosphatidylinositol signaling system				PF13499	PF13499 EF-hand domain pair	T	KOG0027	Calmodulin and related proteins (EF-Hand superfamily)
TGGT1_249300-t26_1-p1	Putative transmembrane protein(predict) GN=TGGT1_249300	TGGT1_249300	0.226928	6.80666e-08	Down	16	5	18	5	34.8	6.4003e+06	6.56201e+06	6.34767e+06	6.32717e+06	461709	564876	606220	618081	1.35892	1.3748	1.2384	1.26647	0.267304	0.291005	0.313137	0.317333	plasma membrane
TGGT1_249580-t26_1-p1	Putative transporter(predict) GN=TGGT1_249580	TGGT1_249580	0.48809	0.00310839	Down	7	4	8	4	74.3	1.39178e+06	1.34313e+06	1.15439e+06	1.2577e+06		284607	278055	186083	1.22307	1.16468	0.932151	1.04195		0.606849	0.59446	0.395425	plasma membrane
TGGT1_249620-t26_1-p1	histone deacetylase HDAC2 GN=TGGT1_249620	TGGT1_249620	3.05889	0.000762241	Up	7	2	2	2	67.5	379436	370870			333904	541325	456612	506754	0.650872	0.627751			1.56179	2.25304	1.90553	2.10199	nucleus	K06067	HDAC1_2; histone deacetylase 1/2 [EC:3.5.1.98]					PF00850	PF00850 Histone deacetylase domain	B	KOG1342	Histone deacetylase complex, catalytic component RPD3
TGGT1_249680-t26_1-p1	RNA polymerase II associated Paf1 complex component PAF1 GN=TGGT1_249680	TGGT1_249680	2.12047	2.54106e-05	Up	5	2	6	2	61.6	1.02127e+06	913841	1.04231e+06	1.01964e+06	798116	851525	700018	910407	0.833275	0.735742	0.781439	0.784304	1.77565	1.68577	1.38953	1.79622	nucleus	K15174	PAF1; RNA polymerase II-associated factor 1
TGGT1_249810-t26_1-p1	putative activating signal cointegrator 1 complex subunit 3 GN=TGGT1_249810	TGGT1_249810	0.499135	3.5517e-05	Down	1	4	9	3	306.7	1.24635e+06	1.26074e+06	1.3846e+06	1.238e+06	188361	282426	258771	261444	1.20573	1.2035	1.2308	1.12908	0.496872	0.662932	0.609026	0.611598	plasma membrane	K18663	ASCC3; activating signal cointegrator complex subunit 3 [EC:5.6.2.4]					PF00270; PF00271	PF00270 DEAD/DEAH box helicase; PF00271 Helicase conserved C-terminal domain	A	KOG0952	DNA/RNA helicase MER3/SLH1, DEAD-box superfamily
TGGT1_249970-t26_1-p1	PH domain-containing protein(predict) GN=TGGT1_249970	TGGT1_249970	2.13654	3.5226e-08	Up	52	7	41	7	24.7	2.04751e+08	2.17026e+08	2.30227e+08	2.15466e+08	1.65837e+08	1.77321e+08	1.90648e+08	1.79778e+08	0.766815	0.80202	0.792272	0.760738	1.69351	1.61131	1.73703	1.62809	nucleus							PF00169	PF00169 PH domain
TGGT1_250700-t26_1-p1	hypothetical protein GN=TGGT1_250700	TGGT1_250700	0.256322	1.86287e-05	Down	13	13	33	13	160.5	5.77924e+06	5.75719e+06	5.96958e+06	6.0141e+06	509125	616219	652013	548821	1.32399	1.30146	1.25664	1.2989	0.318039	0.342533	0.363396	0.304032	plasma membrane
TGGT1_250710-t26_1-p1	microneme protein MIC10 GN=TGGT1_250710	TGGT1_250710	0.493351	9.34438e-06	Down	47	15	118	15	23.1	2.47993e+08	2.38549e+08	2.95681e+08	2.47088e+08	4.76313e+07	5.31499e+07	4.57008e+07	4.85572e+07	1.19935	1.13839	1.31396	1.12655	0.628119	0.623681	0.537701	0.567853	extracellular
TGGT1_250730-t26_1-p1	putative 60S ribosomal protein L7-B GN=TGGT1_250730	TGGT1_250730	0.304062	3.65983e-05	Down	18	5	13	5	30.8	2.52514e+06	2.75283e+06	2.96053e+06	3.5116e+06	399071	357566	290504	316367	1.14018	1.22653	1.22832	1.49481	0.491341	0.391741	0.319118	0.345427	nucleus	K02937	RP-L7e, RPL7; large subunit ribosomal protein L7e	map03010 Ribosome						J	KOG3184	60S ribosomal protein L7
TGGT1_250810-t26_1-p1	ribosomal protein RPL35 GN=TGGT1_250810	TGGT1_250810	0.36553	1.6341e-07	Down	13	3	20	3	20.1	75362281	67318420	83988085	7.47951e+07	9.30861e+06	1.11126e+07	1.11276e+07	1.09157e+07	1.29747	1.14363	1.32866	1.21397	0.43699	0.464207	0.466074	0.454435	mitochondria	K02918	RP-L35e, RPL35; large subunit ribosomal protein L35e	map03010 Ribosome						J	KOG3436	60S ribosomal protein L35
TGGT1_251410-t26_1-p1	tetratricopeptide repeat-containing protein GN=TGGT1_251410	TGGT1_251410	0.233561	0.00170915	Down	2	2	5	2	226.1	298005	423498	369567	326605	36723.9		24284.5		0.894995	1.25504	1.01987	0.924723	0.300739		0.177434		nucleus	K03255	TIF31, CLU1; protein TIF31							R	KOG1839	Uncharacterized protein CLU1/cluA/TIF31 involved in mitochondrial morphology/distribution, also found associated with eIF-3
TGGT1_251540-t26_1-p1	dense granule protein GRA9 GN=TGGT1_251540	TGGT1_251540	4.94753	1.23896e-07	Up	33	8	64	8	35.3	1.84459e+07	1.98988e+07	1.834e+07	1.64674e+07	3.06748e+07	3.57649e+07	3.50666e+07	38401799	0.512634	0.545687	0.468342	0.431446	2.32452	2.41168	2.3709	2.5807	extracellular
TGGT1_251620-t26_1-p1	putative flap structure-specific endonuclease 1 GN=TGGT1_251620	TGGT1_251620	2.03025	0.00687013	Up	8	4	15	4	60.3	2.36517e+06	2.30489e+06	2.44906e+06	4.89287e+06	2.56614e+06	2.28107e+06	2.32437e+06	2136582	0.656875	0.631655	0.624992	1.28108	1.94332	1.53714	1.5705	1.43488	nucleus	K04799	FEN1, RAD2; flap endonuclease-1 [EC:3.1.-.-]	map03030 DNA replication; map03410 Base excision repair; map03450 Non-homologous end-joining	GO:0000723 telomere maintenance; GO:0000724 double-strand break repair via homologous recombination; GO:0000725 recombinational repair; GO:0006139 nucleobase-containing compound metabolic process; GO:0006259 DNA metabolic process; GO:0006260 DNA replication; GO:0006261 DNA-dependent DNA replication; GO:0006271 DNA strand elongation involved in DNA replication; GO:0006273 lagging strand elongation…	GO:0005622 intracellular anatomical structure; GO:0005634 nucleus; GO:0005654 nucleoplasm; GO:0005730 nucleolus; GO:0005737 cytoplasm; GO:0005739 mitochondrion; GO:0031974 membrane-enclosed lumen; GO:0031981 nuclear lumen; GO:0032991 protein-containing complex; GO:0043226 organelle; GO:0043227 membrane-bounded organelle; GO:0043228 non-membrane-bounded organelle; GO:0043229 intracellular organell…	GO:0003676 nucleic acid binding; GO:0003677 DNA binding; GO:0003684 damaged DNA binding; GO:0003690 double-stranded DNA binding; GO:0003824 catalytic activity; GO:0004518 nuclease activity; GO:0004519 endonuclease activity; GO:0004520 endodeoxyribonuclease activity; GO:0004521 endoribonuclease activity; GO:0004523 RNA-DNA hybrid ribonuclease activity; GO:0004527 exonuclease activity; GO:0004529 e…			L	KOG2519	5'-3' exonuclease
TGGT1_251760-t26_1-p1	putative subunit of proteaseome activator complex GN=TGGT1_251760	TGGT1_251760	0.465659	0.00403152	Down	12	3	10	3	30.7	4.50563e+06	4.71707e+06	4.78554e+06	5.02584e+06	726459	1.39428e+06	641114	659970	1.18805	1.22733	1.15949	1.24934	0.522318	0.892043	0.41127	0.420805	cytoplasm	K06697	PSME2; proteasome activator subunit 2 (PA28 beta)	map03050 Proteasome	GO:0006464 cellular protein modification process; GO:0006508 proteolysis; GO:0006807 nitrogen compound metabolic process; GO:0007346 regulation of mitotic cell cycle; GO:0008152 metabolic process; GO:0009893 positive regulation of metabolic process; GO:0009894 regulation of catabolic process; GO:0009987 cellular process; GO:0010564 regulation of cell cycle process; GO:0010604 positive regulation …	GO:0000502 proteasome complex; GO:0005622 intracellular anatomical structure; GO:0005634 nucleus; GO:0005654 nucleoplasm; GO:0005737 cytoplasm; GO:0005829 cytosol; GO:0031974 membrane-enclosed lumen; GO:0031981 nuclear lumen; GO:0032991 protein-containing complex; GO:0043226 organelle; GO:0043227 membrane-bounded organelle; GO:0043229 intracellular organelle; GO:0043231 intracellular membrane-bou…	GO:0008047 enzyme activator activity; GO:0016504 peptidase activator activity; GO:0030234 enzyme regulator activity; GO:0061133 endopeptidase activator activity; GO:0061134 peptidase regulator activity; GO:0061135 endopeptidase regulator activity; GO:0098772 molecular function regulator;			O	KOG4470	Proteasome activator subunit
TGGT1_275568-t26_1-p1	GPI transamidase subunit PIG-U protein GN=TGGT1_275568	TGGT1_275568	0.448606	0.000744947	Down	8	4	10	4	60.9	1.87904e+06	2.58571e+06	2.54099e+06	2.8425e+06	363382	574068	405656	358335	0.963336	1.30806	1.19701	1.37383	0.507982	0.714098	0.505953	0.444228	plasma membrane	K05293	PIGU; GPI-anchor transamidase subunit U	map00563 Glycosylphosphatidylinositol (GPI)-anchor biosynthesis; map01100 Metabolic pathways						R	KOG2552	Major facilitator superfamily permease - Cdc91p
TGGT1_276990-t26_1-p1	cytochrome b5 family heme/steroid binding domain-containing protein GN=TGGT1_276990	TGGT1_276990	2.98396	0.002123	Up	27	5	16	5	26.2	1.57193e+06	4.35393e+06	3.8684e+06	3.52674e+06	3.13954e+06	3.92554e+06	4.26159e+06	3.96383e+06	0.325315	0.88912	0.735623	0.688075	1.77166	1.97117	2.14562	1.98364	mitochondria	K17278	PGRMC1_2; membrane-associated progesterone receptor component					PF00173	PF00173 Cytochrome b5-like Heme/Steroid binding domain	R	KOG1110	Putative steroid membrane receptor Hpr6.6/25-Dx
TGGT1_277790-t26_1-p1	Dishevelled/Egl-10/leckstrin domain protein(predict) GN=TGGT1_277790	TGGT1_277790	0.47192	0.00702113	Down	3	3	6	3	159.1	1.71986e+06	951506	1532891	1.2506e+06	263065	178108	221826	325333	1.58053	0.862841	1.29442	1.08348	0.659201	0.397143	0.495946	0.722962	nucleus							PF00610	PF00610 Domain found in Dishevelled, Egl-10, and Pleckstrin (DEP)
TGGT1_278370-t26_1-p1	Toxoplasma gondii family A protein GN=TGGT1_278370	TGGT1_278370	2.65292	2.6609e-07	Up	16	3	20	2	37.7	1.4371e+06	1.50492e+06	1.54397e+06	1.62589e+06	1.55911e+06	1.50806e+06	1.63209e+06	1.53062e+06	0.689478	0.712455	0.680653	0.73539	2.03964	1.75552	1.90498	1.77573	extracellular
TGGT1_278490-t26_1-p1	Zn-finger, RING domain containing protein GN=TGGT1_278490	TGGT1_278490	0.464837	0.00187325	Down	21	4	8	4	32.7	2.36534e+06	2.94821e+06	2.40311e+06	3.64494e+06	379728	438830	562722	664287	1.04464	1.28482	0.975218	1.5176	0.457288	0.470245	0.604615	0.709424	extracellular	K13125	NOSIP; nitric oxide synthase-interacting protein					PF15906	PF15906 Zinc-finger of nitric oxide synthase-interacting protein	S	KOG3039	Uncharacterized conserved protein
TGGT1_278530-t26_1-p1	putative multiprotein bridging factor type 1 family transcriptional co-activator GN=TGGT1_278530	TGGT1_278530	0.47424	0.00818442	Down	38	6	21	6	16.1	1.00419e+07	9.98379e+06	1.19892e+07	6.93486e+06	1.01064e+06	1871684	1.88568e+06	2.42939e+06	1.2885	1.26407	1.41354	0.838871	0.353596	0.58271	0.588634	0.753772	nucleus	K03627	MBF1; putative transcription factor		GO:0003158 endothelium development; GO:0006355 regulation of transcription, DNA-templated; GO:0007275 multicellular organism development; GO:0009888 tissue development; GO:0009889 regulation of biosynthetic process; GO:0009891 positive regulation of biosynthetic process; GO:0009893 positive regulation of metabolic process; GO:0009987 cellular process; GO:0010468 regulation of gene expression; GO:…	GO:0005622 intracellular anatomical structure; GO:0005634 nucleus; GO:0005730 nucleolus; GO:0005737 cytoplasm; GO:0005829 cytosol; GO:0031974 membrane-enclosed lumen; GO:0031981 nuclear lumen; GO:0043226 organelle; GO:0043227 membrane-bounded organelle; GO:0043228 non-membrane-bounded organelle; GO:0043229 intracellular organelle; GO:0043231 intracellular membrane-bounded organelle; GO:0043232 in…	GO:0003712 transcription coregulator activity; GO:0003713 transcription coactivator activity; GO:0140110 transcription regulator activity;	PF01381	PF01381 Helix-turn-helix	K	KOG3398	Transcription factor MBF1
TGGT1_278720-t26_1-p1	hypothetical protein GN=TGGT1_278720	TGGT1_278720	2.80029	0.00173502	Up	5	3	4	3	71.6	1.4871e+06	1.66731e+06	3.56713e+06	1.3949e+06	2.03028e+06	2.14383e+06	2.20525e+06	2.28679e+06	0.524677	0.580468	1.15644	0.463968	1.95322	1.83526	1.89287	1.95099	nucleus
TGGT1_278975-t26_1-p1	ICE family protease (caspase) p20 domain-containing protein GN=TGGT1_278975	TGGT1_278975	0.497207	0.0382542	Down	3	2	3	2	145	716607	446526	1.01014e+06	1.00245e+06	135444	118892	194128		1.02445	0.629888	1.32692	1.35103	0.527972	0.412395	0.675161		nucleus	K22684	MCA1; metacaspase-1 [EC:3.4.22.-]					PF00656	PF00656 Caspase domain	DO	KOG1546	Metacaspase involved in regulation of apoptosis
TGGT1_300000-t26_1-p1	ribosomal protein RPL18 GN=TGGT1_300000	TGGT1_300000	0.487203	3.77804e-06	Down	27	5	71	5	21.2	1.70627e+08	1.83785e+08	1.70182e+08	1.65727e+08	3.08088e+07	3.11454e+07	3.47797e+07	3.29181e+07	1.23214	1.30958	1.12922	1.12823	0.606638	0.545708	0.611011	0.574809	nucleus	K02883	RP-L18e, RPL18; large subunit ribosomal protein L18e	map03010 Ribosome						J	KOG1714	60s ribosomal protein L18
TGGT1_300020-t26_1-p1	ATP-dependent metallopeptidase HflB subfamily protein GN=TGGT1_300020	TGGT1_300020	0.456643	0.0400394	Down	7	4	11	4	108.2	1.27848e+06	1.46786e+06	1576269	1.27442e+06	151960	130175	347726	363539	1.14866	1.30134	1.30131	1.07945	0.37228	0.283779	0.760056	0.789815	mitochondria	K08955	YME1; ATP-dependent metalloprotease [EC:3.4.24.-]		GO:0006508 proteolysis; GO:0006807 nitrogen compound metabolic process; GO:0008152 metabolic process; GO:0009056 catabolic process; GO:0009057 macromolecule catabolic process; GO:0019538 protein metabolic process; GO:0030163 protein catabolic process; GO:0043170 macromolecule metabolic process; GO:0044238 primary metabolic process; GO:0071704 organic substance metabolic process; GO:1901564 organo…	GO:0005886 plasma membrane; GO:0016020 membrane; GO:0071944 cell periphery;	GO:0003824 catalytic activity; GO:0004176 ATP-dependent peptidase activity; GO:0005488 binding; GO:0005515 protein binding; GO:0008233 peptidase activity; GO:0008237 metallopeptidase activity; GO:0016462 pyrophosphatase activity; GO:0016787 hydrolase activity; GO:0016817 hydrolase activity, acting on acid anhydrides; GO:0016818 hydrolase activity, acting on acid anhydrides, in phosphorus-containi…	PF00004; PF17862; PF01434	PF00004 ATPase family associated with various cellular activities (AAA); PF17862 AAA+ lid domain; PF01434 Peptidase family M41	O	KOG0734	AAA+-type ATPase containing the peptidase M41 domain
TGGT1_300030-t26_1-p1	hypothetical protein GN=TGGT1_300030	TGGT1_300030	0.472294	1.24368e-05	Down	3	3	6	3	98.2	537144	537752	588763	562723	77836.3	110775	105839	112426	1.20784	1.19319	1.2165	1.1929	0.477248	0.604382	0.578993	0.611309	nucleus
TGGT1_300120-t26_1-p1	aminotransferase, class V superfamily protein GN=TGGT1_300120	TGGT1_300120	0.24431	0.00195133	Down	24	14	49	14	89.5	9.51438e+06	9.32499e+06	9.74953e+06	9.51411e+06	552591	1.05788e+06	825885	1.18672e+06	1.35016	1.30575	1.27128	1.27281	0.213822	0.364245	0.285124	0.407219	extracellular	K04487	iscS, NFS1; cysteine desulfurase [EC:2.8.1.7]	map00730 Thiamine metabolism; map01100 Metabolic pathways; map01240 Biosynthesis of cofactors; map04122 Sulfur relay system				PF00266	PF00266 Aminotransferase class-V	E	KOG1549	Cysteine desulfurase NFS1
TGGT1_300190-t26_1-p1	ribosomal protein RPL37A GN=TGGT1_300190	TGGT1_300190	0.299526	8.24341e-06	Down	36	4	56	4	10.4	42015259	5.86184e+07	5.8362e+07	6.27399e+07	5.63947e+06	6.40032e+06	7.23556e+06	6.2772e+06	1.00604	1.385	1.28408	1.41626	0.368205	0.371846	0.421494	0.363455	extracellular	K02921	RP-L37Ae, RPL37A; large subunit ribosomal protein L37Ae	map03010 Ribosome						J	KOG0402	60S ribosomal protein L37
TGGT1_300200-t26_1-p1	histone H2AZ GN=TGGT1_300200	TGGT1_300200	3.37784	2.45135e-09	Up	50	6	150	5	15.9	1.01194e+09	1.0348e+09	1.04734e+09	9.98777e+08	1.20837e+09	1.39655e+09	1.33213e+09	1.39541e+09	0.635728	0.641476	0.604583	0.591529	2.06994	2.12876	2.03598	2.11979	nucleus	K11251	H2A; histone H2A					PF00125	PF00125 Core histone H2A/H2B/H3/H4	B	KOG1757	Histone 2A
TGGT1_308050-t26_1-p1	thioredoxin domain-containing protein GN=TGGT1_308050	TGGT1_308050	0.212424	4.54807e-05	Down	26	3	7	3	22.6	1.25526e+06	1.11372e+06	1.02149e+06	1.13442e+06	94824.3	85948.9	123561	65734.7	1.51843	1.32938	1.1354	1.29369	0.31277	0.252265	0.363626	0.192279	cytoplasm							PF02114	PF02114 Phosducin	OC	KOG1672	ATP binding protein
TGGT1_360830-t26_1-p1	nucleoside-triphosphatase GN=TGGT1_360830	TGGT1_360830	0.483787	0.000226012	Down	69	16	159	4	40.5	3.50165e+07	3.64857e+07	3.92833e+07	3.54484e+07	5.59111e+06	6.58729e+06	7.77838e+06	7.37619e+06	1.19458	1.22822	1.23142	1.14007	0.520098	0.545262	0.645572	0.608488	nucleus									F	KOG1386	Nucleoside phosphatase
TGGT1_359770-t26_1-p1	SAG-related sequence protein SRS22E GN=TGGT1_359770	TGGT1_359770	2.01943	0.00187243	Up	19	3	19	3	19.6	2.81058e+06	4.14667e+06	4.57307e+06	4.97138e+06	2.59119e+06	3.8259e+06	2.80576e+06	3.60388e+06	0.567438	0.826095	0.848366	0.946219	1.42648	1.87418	1.37811	1.75942	extracellular
TGGT1_363030-t26_1-p1	rhoptry protein ROP8 GN=TGGT1_363030	TGGT1_363030	0.15608	2.05438e-06	Down	57	23	218	19	64	7.00532e+08	7.04373e+08	7.60639e+08	7.48589e+08	4.07116e+07	4.33162e+07	4.35515e+07	4.75559e+07	1.34271	1.33219	1.33964	1.35267	0.212774	0.201447	0.203081	0.220413	extracellular	K14148	ROP2; rhoptry protein 2
TGGT1_212725-t26_1-p1	Two-pore potassium channel 1(predict) GN=TGGT1_212725	TGGT1_212725	2.18218	3.18816e-07	Up	19	3	8	3	25.8	2.29982e+06	2.37602e+06	2.5318e+06	2.32093e+06	1.70453e+06	2100855	2.02765e+06	2.19508e+06	0.775645	0.790727	0.784605	0.737944	1.56753	1.71917	1.66369	1.79017	nucleus
TGGT1_410610-t26_1-p1	Protein kinase domain-containing protein (Fragment)(predict) GN=TGGT1_410610	TGGT1_410610	7.06453	2.28483e-08	Up	31	6	32	4	26.8	2.79095e+06	2.74277e+06	3.52236e+06	3.05225e+06	6.97469e+06	8.19983e+06	9.16066e+06	8.61387e+06	0.366773	0.355666	0.425336	0.378144	2.49927	2.61459	2.92876	2.73728	cytoplasm,nucleus									T	KOG0192	Tyrosine kinase specific for activated (GTP-bound) p21cdc42Hs
TGGT1_200250-t26_1-p1	microneme protein MIC17A GN=TGGT1_200250	TGGT1_200250	0.375735	1.34171e-06	Down	42	12	78	7	38.8	7.17926e+07	6.46446e+07	7.33323e+07	6.52498e+07	9.58888e+06	9.2203e+06	1.08843e+07	1.00804e+07	1.35041	1.19985	1.26746	1.15706	0.49181	0.420809	0.498077	0.458503	extracellular	K01323	F11; coagulation factor XI [EC:3.4.21.27]					PF00024; PF08277	PF00024 PAN domain; PF08277 PAN-like domain
TGGT1_277270-t26_1-p1	NTPase II GN=TGGT1_277270	TGGT1_277270	0.374957	4.16861e-08	Down	59	25	216	9	95.7	3.83238e+08	3.96751e+08	4.20495e+08	3.84282e+08	5.01252e+07	5.67134e+07	6.06645e+07	6.17572e+07	1.25094	1.27789	1.26119	1.18252	0.446136	0.449166	0.48174	0.487451	cytoplasm,nucleus	K01511	ENTPD5_6; ectonucleoside triphosphate diphosphohydrolase 5/6 [EC:3.6.1.6]	map00230 Purine metabolism; map00240 Pyrimidine metabolism; map01100 Metabolic pathways						F	KOG1386	Nucleoside phosphatase
TGGT1_292280-t26_1-p1	SAG-related sequence SRS36D GN=TGGT1_292280	TGGT1_292280	8.6988	1.32865e-09	Up	28	7	49	7	39.1	6931363	6.70829e+06	6.52867e+06	6.56228e+06	2.09176e+07	2.21343e+07	2.34426e+07	2.32003e+07	0.352519	0.336654	0.3051	0.314637	2.90081	2.73138	2.90055	2.85321	extracellular	K14143	SAG; major surface antigen
TGGT1_242240-t26_1-p1	rhoptry kinase family protein ROP19A GN=TGGT1_242240	TGGT1_242240	2.53202	6.15328e-05	Up	11	3	6	3	51.9	2.01384e+06	1.39784e+06	1.90489e+06	1.82034e+06	1.8069e+06	1.74095e+06	1.56841e+06	1.82037e+06	0.847289	0.580328	0.736429	0.722026	2.07294	1.77725	1.60538	1.85201	lysozyme	K08796	BRSK; BR serine/threonine kinase [EC:2.7.11.1]					PF00069	PF00069 Protein kinase domain	R	KOG0611	Predicted serine/threonine protein kinase
TGGT1_356400-t26_1-p1	cAMP-dependent protein kinase GN=TGGT1_356400	TGGT1_356400	6.09755	0.00182328	Up	23	4	18	2	32	411571	371619	426939	94757.2	732756	761677	749122	832754	0.556241	0.495593	0.530198	0.120732	2.70036	2.49772	2.4631	2.72152	extracellular									T	KOG0192	Tyrosine kinase specific for activated (GTP-bound) p21cdc42Hs
TGGT1_411760-t26_1-p1	actin GN=TGGT1_411760	TGGT1_411760	2.28361	2.32794e-07	Up	41	14	611	13	32	2.97762e+09	3.48484e+09	3.44657e+09	3.42264e+09	2.77118e+09	2.92613e+09	2.99709e+09	3.0211e+09	0.703917	0.812912	0.748674	0.762792	1.78633	1.67842	1.72371	1.72701	cytoskeleton	K10355	ACTF; actin, other eukaryote		GO:0000278 mitotic cell cycle; GO:0000281 mitotic cytokinesis; GO:0000910 cytokinesis; GO:0006325 chromatin organization; GO:0006338 chromatin remodeling; GO:0006464 cellular protein modification process; GO:0006473 protein acetylation; GO:0006475 internal protein amino acid acetylation; GO:0006807 nitrogen compound metabolic process; GO:0006996 organelle organization; GO:0007010 cytoskeleton org…	GO:0000123 histone acetyltransferase complex; GO:0005622 intracellular anatomical structure; GO:0005634 nucleus; GO:0005654 nucleoplasm; GO:0005737 cytoplasm; GO:0005856 cytoskeleton; GO:0005884 actin filament; GO:0005886 plasma membrane; GO:0005912 adherens junction; GO:0005925 focal adhesion; GO:0015629 actin cytoskeleton; GO:0016020 membrane; GO:0030054 cell junction; GO:0030055 cell-substrate…	GO:0005198 structural molecule activity; GO:0005200 structural constituent of cytoskeleton;			Z	KOG0676	Actin and related proteins
